# Supplementary material for: The composite governance mechanisms and sustainable economic performance of Pakistan’s textile industry
Source: PLoS One. 2025 Feb 13;20(2):e0316388. doi: 10.1371/journal.pone.0316388 (PMC11825003; doi:10.1371/journal.pone.0316388)
Supplement: S1 Data — (XLSX) [file pone.0316388.s001.xlsx]

## Sheet: Sheet1
Company	Id	Year	DED	DEG	DER	GRI	F age	Fs	lnFs	BOD1	BOD2	BOD3	BOD4	BOD5	BOD6	BOD7	BOD	AC1	AC2	AC3	AC4	AC5	AC	D&T1	D&T2	D&T3	D&T4	D&T5	D&T6	D&T7	D&T8	D&T9	D&T10	D&T11	D&T12	D&T13	D&T14	D&T15	D&T16	D&T17	D&T18	D&T19	D&T20	D&T	RC1	RC2	RC3	RC4	RC
C1	1	2008	736740	4.02169e+06	3.28495e+06	2.68113e+06	16.1443	4.72387e+06	15.3681	0	1	1	1	1	0	0	0.571429	1	1	0	0	0	0.4	1	1	1	1	1	1	1	0	0	0	0	1	0	0	1	1	0	1	1	0	0.6	0	0	0	1	0.25
	1	2009	3.6198e+06	1.57916e+06	-2.04064e+06	1.05277e+06	15.7754	1.92711e+06	14.4715	1	1	1	0	1	1	1	0.857143	1	1	1	1	1	1	1	1	1	1	0	1	1	0	0	0	1	1	1	1	1	1	0	0	1	0	0.65	0	0	1	1	0.5
	1	2010	847611	7.00669e+06	6.15908e+06	4.67113e+06	16.6005	1.53703e+07	16.5479	1	1	0	0	1	0	0	0.428571	1	0	0	0	1	0.4	1	1	1	1	0	1	0	0	0	1	0	0	1	1	1	1	0	1	1	1	0.65	0	1	1	1	0.75
	1	2011	1.57916e+06	2.69077e+07	2.53285e+07	1.79385e+07	15.8278	2.82799e+07	17.1577	1	1	0	0	1	0	0	0.428571	1	0	0	1	0	0.4	1	1	1	0	0	0	1	1	0	0	0	0	1	1	1	1	1	0	1	0	0.55	0	1	1	1	0.75
	1	2012	466190	3.83611e+06	3.36992e+06	2.5574e+06	16.8298	4.27104e+06	15.2674	1	0	1	1	1	0	0	0.571429	1	1	1	0	1	0.8	1	0	1	0	0	1	1	0	0	0	1	0	0	1	1	0	0	0	0	1	0.4	0	1	0	1	0.5
	1	2013	2.81446e+06	8.11777e+06	5.30331e+06	5.41185e+06	16.6217	1.08528e+07	16.1999	1	1	0	0	1	0	0	0.428571	1	0	1	1	1	0.8	1	1	1	0	0	1	0	1	0	1	0	0	0	0	1	1	0	0	1	0	0.45	0	0	0	1	0.25
	1	2014	9.29585e+06	1.35336e+07	4.23777e+06	9.02241e+06	15.8321	2.26636e+07	16.9363	1	1	0	0	1	0	0	0.428571	1	0	0	0	1	0.4	1	0	0	0	0	0	0	0	1	0	0	1	0	0	1	0	0	0	0	1	0.25	0	1	1	1	0.75
	1	2015	2.68758e+06	7.92311e+06	5.23553e+06	5.28208e+06	15.3257	1.05336e+07	16.1701	1	1	1	1	1	0	1	0.857143	0	1	1	0	1	0.6	1	0	1	0	0	0	0	0	1	0	1	1	1	0	1	1	0	1	1	1	0.55	0	0	1	1	0.5
	1	2016	2.42601e+06	2.78002e+06	354012	1.85335e+06	16.5474	5.16822e+06	15.458	1	1	1	1	1	0	0	0.714286	1	1	0	1	1	0.8	1	0	0	0	0	0	0	1	1	1	0	0	1	0	1	1	0	1	1	0	0.45	1	1	1	1	1
	1	2017	1.9122e+06	1.4558e+07	1.26458e+07	9.7053e+06	15.5977	1.63505e+07	16.6098	1	1	1	1	0	0	1	0.714286	1	1	1	1	0	0.8	1	0	1	1	0	1	0	0	1	0	0	1	1	1	1	0	0	0	1	0	0.5	1	1	1	1	1
	1	2018	1.30763e+06	9.52881e+06	8.22118e+06	6.35254e+06	16.3263	1.07577e+07	16.1911	1	1	0	0	1	1	0	0.571429	0	0	0	1	0	0.2	1	1	1	1	1	0	1	0	0	0	1	1	1	1	1	1	0	1	1	1	0.75	1	1	0	1	0.75
	1	2019	297042	5.02915e+06	4.73211e+06	3.35277e+06	16.8734	5.2875e+06	15.4809	1	1	0	0	1	0	1	0.571429	1	0	1	1	0	0.6	1	0	0	1	1	0	1	1	0	1	0	0	0	0	0	0	0	0	0	0	0.3	1	0	0	0	0.25
	1	2020	712433	1.3324e+07	1.26116e+07	8.88269e+06	15.9939	1.39345e+07	16.4499	1	1	1	1	1	0	0	0.714286	0	1	1	1	1	0.8	1	1	1	1	1	1	0	0	0	0	0	1	1	1	1	1	1	1	1	0	0.7	1	1	1	1	1
	1	2021	408870	1.01733e+07	9.76438e+06	6.78217e+06	16.6802	1.05053e+07	16.1674	1	1	0	1	1	0	0	0.571429	1	1	0	1	1	0.8	1	1	0	1	1	1	1	0	1	0	1	1	1	1	1	1	1	0	1	1	0.8	1	1	0	1	0.75
	1	2022	1.32229e+06	3.96576e+06	2.64347e+06	2.64384e+06	17.3665	5.24963e+06	15.4737	1	1	1	1	1	0	0	0.714286	1	1	1	1	1	1	1	1	1	1	1	1	0	1	0	1	0	1	1	1	1	1	1	1	1	0	0.8	1	1	1	1	1
	1	2023	400666	949479	548813	632986	18.0528	1.34034e+06	14.1084	1	1	0	1	1	0	1	0.714286	1	1	1	0	1	0.8	1	1	0	1	1	1	0	0	0	0	0	0	1	1	1	1	1	0	1	0	0.55	1	1	0	1	0.75
C2	2	2008	6.40756e+06	5.3495e+06	-1.05805e+06	3.56634e+06	14.429	1.16717e+07	16.2727	1	1	1	1	1	0	0	0.714286	1	1	1	1	1	1	1	0	0	1	1	0	0	0	1	0	1	1	1	1	1	1	0	0	1	1	0.6	1	1	0	1	0.75
	2	2009	949479	4.8699e+07	4.77496e+07	3.2466e+07	14.4227	4.92879e+07	17.7132	0	1	1	1	1	0	0	0.571429	1	1	1	0	1	0.8	1	0	0	0	1	1	0	1	0	1	0	1	1	1	1	1	0	1	1	0	0.6	1	1	1	1	1
	2	2010	595184	3.64855e+06	3.05337e+06	2.43237e+06	16.5033	4.21291e+06	15.2537	1	1	1	0	1	0	0	0.571429	0	1	1	1	1	0.8	1	0	0	0	1	0	0	0	0	0	0	0	1	1	1	1	1	0	1	0	0.4	1	0	0	1	0.5
	2	2011	5.2351e+06	8.50838e+06	3.27328e+06	5.67225e+06	16.1959	1.36436e+07	16.4288	1	1	1	1	1	0	0	0.714286	1	1	1	0	1	0.8	1	0	0	0	0	1	1	0	1	0	1	1	1	1	1	1	0	1	1	1	0.65	1	1	0	1	0.75
	2	2012	9.78631e+06	1.61616e+07	6.37529e+06	1.07744e+07	16.545	2.57594e+07	17.0643	1	1	0	1	1	1	0	0.714286	1	1	1	0	1	0.8	1	0	1	0	0	1	1	1	0	1	0	0	1	1	1	1	1	0	1	0	0.6	1	1	1	1	1
	2	2013	4.67502e+06	8.59538e+06	3.92036e+06	5.73025e+06	16.6256	1.3174e+07	16.3938	1	1	1	1	1	0	0	0.714286	0	1	1	1	1	0.8	1	1	0	1	0	1	1	1	0	0	0	1	1	1	1	1	1	1	1	1	0.75	1	1	0	0	0.5
	2	2014	9.40406e+06	3.61403e+06	-5.79003e+06	2.40935e+06	16.1254	1.29235e+07	16.3746	1	1	1	1	1	1	0	0.857143	1	1	1	1	1	1	1	0	1	1	0	1	1	1	1	0	1	1	1	1	1	1	1	1	1	1	0.85	1	1	0	0	0.5
	2	2015	2.222e+06	1.46085e+07	1.23865e+07	9.73903e+06	16.3742	1.67083e+07	16.6314	1	1	1	0	1	0	0	0.571429	1	1	1	1	1	1	1	0	0	1	0	0	1	1	0	1	0	0	1	0	1	1	0	0	1	1	0.5	1	1	1	1	1
	2	2016	1.52214e+06	1.03369e+07	8.8148e+06	6.89129e+06	16.5874	1.17729e+07	16.2813	1	1	1	1	1	0	1	0.857143	1	1	1	1	1	1	1	0	0	1	0	1	1	0	0	0	0	1	1	0	1	1	1	1	1	1	0.6	1	1	1	1	1
	2	2017	340492	4.27161e+06	3.93111e+06	2.84774e+06	16.7616	4.5786e+06	15.3369	1	1	0	0	1	0	0	0.428571	1	1	1	1	1	1	1	1	0	1	0	1	1	0	1	0	1	0	1	1	1	1	0	0	1	0	0.6	1	1	1	1	1
	2	2018	2.02341e+06	1.31716e+07	1.11481e+07	8.78103e+06	16.8978	1.50846e+07	16.5292	1	1	0	1	1	0	0	0.571429	1	1	1	1	1	1	1	1	0	1	1	0	0	1	0	1	0	1	1	1	1	1	1	1	1	0	0.7	1	1	0	1	0.75
	2	2019	371402	9.99781e+06	9.62641e+06	6.66521e+06	16.7281	1.02939e+07	16.1471	1	1	1	1	1	0	0	0.714286	1	1	1	1	1	1	1	0	0	0	1	1	0	0	0	0	0	1	0	0	0	0	0	0	0	1	0.25	1	0	0	0	0.25
	2	2020	786419	4.44999e+06	3.66357e+06	2.96666e+06	15.8833	5.19837e+06	15.4639	1	0	1	1	1	0	0	0.571429	1	1	1	0	1	0.8	1	1	0	0	0	1	0	1	1	0	1	1	1	1	1	1	1	1	1	1	0.75	1	1	0	1	0.75
	2	2021	474376	479850	5473.41	319900	16.3321	947295	13.7614	1	1	1	1	1	0	0	0.714286	1	1	1	1	1	1	1	1	0	1	0	0	0	1	0	1	0	0	1	1	1	1	0	0	1	1	0.55	1	1	1	1	1
	2	2022	5.88664e+06	3.58358e+07	2.99492e+07	2.38905e+07	16.7809	4.14194e+07	17.5393	1	1	0	0	1	0	0	0.428571	1	1	1	0	1	0.8	1	0	1	1	1	1	0	1	0	0	0	1	1	1	1	1	0	0	1	1	0.65	1	1	0	1	0.75
	2	2023	479850	4.65212e+07	4.60414e+07	3.10141e+07	17.2296	4.66597e+07	17.6584	1	1	1	0	0	0	0	0.428571	0	1	1	1	1	0.8	1	1	1	1	0	1	1	0	1	0	1	1	0	0	0	0	0	0	0	0	0.45	1	0	0	0	0.25
C3	3	2008	711789	4.28722e+06	3.57543e+06	2.85815e+06	16.5318	4.9627e+06	15.4175	1	1	0	1	1	0	1	0.714286	1	1	1	1	1	1	1	0	1	0	1	0	1	0	0	1	0	1	1	1	1	0	1	0	0	0	0.5	1	0	0	1	0.5
	3	2009	8.11124e+06	1.13798e+07	3.26856e+06	7.58653e+06	16.8192	1.93495e+07	16.7782	1	1	1	1	1	0	0	0.714286	1	1	0	1	1	0.8	1	1	1	0	1	1	0	1	0	0	0	0	1	1	1	0	0	0	0	0	0.45	1	0	1	1	0.75
	3	2010	9.49552e+06	1.99512e+07	1.04557e+07	1.33008e+07	16.9507	2.92329e+07	17.1908	1	1	0	1	1	0	0	0.571429	1	1	0	1	1	0.8	1	0	1	0	1	1	0	0	1	0	1	1	1	1	1	0	1	0	0	0	0.55	1	0	0	1	0.5
	3	2011	3.12785e+06	1.05579e+07	7.43004e+06	7.0386e+06	17.0237	1.35863e+07	16.4246	1	1	0	0	1	0	0	0.428571	1	1	1	0	1	0.8	1	1	1	1	0	0	0	0	0	1	0	0	1	1	1	0	0	0	0	1	0.45	1	1	1	1	1
	3	2012	9.06153e+06	3.97543e+06	-5.08609e+06	2.65029e+06	17.0554	1.29423e+07	16.376	1	1	1	1	1	0	0	0.714286	0	1	1	1	1	0.8	1	0	1	1	1	1	0	1	0	0	0	0	1	1	1	0	0	0	0	0	0.45	1	0	1	1	0.75
	3	2013	3.95436e+06	1.73756e+07	1.34212e+07	1.15837e+07	16.9465	2.1175e+07	16.8683	1	1	1	1	1	0	0	0.714286	1	1	1	1	1	1	1	1	0	1	0	1	1	1	1	0	1	0	1	1	1	0	1	0	0	0	0.6	1	1	0	1	0.75
	3	2014	1.37923e+06	1.35204e+07	1.21411e+07	9.01359e+06	15.4436	1.47914e+07	16.5096	0	1	1	0	1	0	0	0.428571	1	1	1	1	1	1	1	0	0	1	0	1	1	1	0	1	0	0	1	1	0	0	0	0	0	1	0.45	1	0	0	1	0.5
	3	2015	302021	3.8552e+06	3.55318e+06	2.57013e+06	15.4519	4.12702e+06	15.2331	1	1	0	1	1	0	0	0.571429	1	1	1	0	1	0.8	1	1	0	1	0	0	1	0	0	0	0	0	0	0	0	0	0	0	0	0	0.2	1	0	0	0	0.25
	3	2016	1.72362e+06	1.56124e+07	1.38888e+07	1.04082e+07	15.1179	1.72101e+07	16.661	1	1	1	1	1	0	0	0.714286	1	1	1	0	1	0.8	1	0	0	1	0	1	1	1	1	0	1	1	0	0	0	0	0	0	0	1	0.45	1	0	0	0	0.25
	3	2017	600435	1.22775e+07	1.16771e+07	8.185e+06	15.3622	1.27844e+07	16.3637	1	1	0	0	1	1	0	0.571429	1	1	1	0	1	0.8	1	1	0	1	1	1	0	0	0	1	0	1	1	1	1	1	1	1	1	0	0.7	1	1	0	1	0.75
	3	2018	668094	4.10519e+06	3.43709e+06	2.73679e+06	15.4752	4.73861e+06	15.3713	1	1	1	1	1	0	0	0.714286	1	1	1	0	1	0.8	1	0	0	1	1	1	0	0	0	0	0	0	1	1	1	0	0	0	0	1	0.4	1	1	0	1	0.75
	3	2019	311884	576596	264712	384397	15.2309	882026	13.69	1	1	1	1	1	0	1	0.857143	1	0	0	0	0	0.2	1	1	0	0	1	0	0	0	1	0	1	1	0	0	0	0	0	0	0	1	0.35	1	0	0	0	0.25
	3	2020	7.08318e+06	5.04679e+07	4.33847e+07	3.36453e+07	14.3553	5.7133e+07	17.8609	1	1	1	0	1	0	0	0.571429	1	1	0	0	1	0.6	1	0	0	0	1	1	0	1	0	1	0	0	0	0	0	0	0	0	0	1	0.3	1	0	0	0	0.25
	3	2021	576596	4.95743e+07	4.89977e+07	3.30495e+07	16.7581	4.97866e+07	17.7233	1	1	1	1	1	0	0	0.714286	1	1	1	0	1	0.8	1	1	0	0	1	1	0	0	0	0	0	1	0	0	0	0	0	0	0	1	0.3	1	0	0	0	0.25
	3	2022	678159	4.72864e+06	4.05048e+06	3.15243e+06	19.161	5.36753e+06	15.4959	1	1	1	1	1	0	0	0.714286	1	1	1	0	1	0.8	1	0	0	0	1	1	1	1	1	0	1	1	1	1	1	0	1	0	0	0	0.6	1	1	1	1	1
	3	2023	1.20786e+07	1.32304e+07	1.15182e+06	8.82028e+06	21.5639	2.51252e+07	17.0394	1	1	0	0	1	0	0	0.428571	0	1	1	1	1	0.8	1	1	0	1	1	1	1	1	0	1	0	0	1	1	0	0	0	0	0	0	0.5	1	1	1	1	1
C4	4	2008	2.69213e+06	2.48171e+07	2.2125e+07	1.65447e+07	16.7156	2.73094e+07	17.1227	1	1	1	1	1	0	0	0.714286	1	1	1	1	1	1	1	1	1	1	1	1	1	1	0	0	0	1	1	1	0	0	0	0	0	1	0.6	1	1	1	1	1
	4	2009	4.65305e+06	1.12761e+07	6.62309e+06	7.51743e+06	16.4131	1.58135e+07	16.5764	1	0	1	1	0	0	0	0.428571	0	1	1	0	1	0.6	1	0	1	1	1	1	1	1	1	0	1	1	1	1	0	1	0	0	0	0	0.65	1	0	1	1	0.75
	4	2010	1.11247e+07	4.17421e+06	-6.95046e+06	2.7828e+06	15.9322	1.51877e+07	16.536	1	1	0	1	1	0	0	0.571429	1	1	0	0	1	0.6	1	1	1	1	1	1	1	1	0	1	0	0	1	1	1	1	1	0	0	0	0.7	1	1	1	1	1
	4	2011	6.51369e+06	2.25242e+07	1.60105e+07	1.50161e+07	16.8831	2.8827e+07	17.1768	1	1	1	0	1	0	0	0.571429	1	1	1	1	1	1	1	1	1	1	0	1	0	0	1	0	0	1	1	1	1	0	0	0	0	0	0.5	1	0	1	1	0.75
	4	2012	14987.5	1.79136e+07	1.78986e+07	1.19424e+07	17.0552	1.77983e+07	16.6946	1	1	1	1	1	0	0	0.714286	1	1	1	1	1	1	1	1	1	1	0	0	1	0	1	0	1	0	1	1	1	0	0	0	1	1	0.6	1	0	0	1	0.5
	4	2013	248340	4.61064e+06	4.3623e+06	3.07376e+06	17.2002	4.82369e+06	15.389	1	1	1	1	1	0	0	0.714286	1	1	1	1	1	1	1	0	1	1	0	1	1	0	1	1	0	0	1	1	1	0	1	0	0	0	0.55	1	0	1	1	0.75
	4	2014	2.48017e+06	2.02691e+07	1.77889e+07	1.35127e+07	18.0378	2.2584e+07	16.9328	1	1	0	0	1	1	0	0.571429	1	1	0	1	1	0.8	1	1	1	1	1	1	1	1	0	0	0	1	1	1	1	0	0	0	0	0	0.6	1	0	0	1	0.5
	4	2015	426077	1.55384e+07	1.51123e+07	1.03589e+07	17.1645	1.58485e+07	16.5786	1	1	0	0	1	0	0	0.428571	0	1	1	1	1	0.8	1	0	1	1	1	1	0	0	0	0	1	1	1	1	1	0	1	0	0	1	0.6	1	1	1	1	1
	4	2016	1.07748e+06	4.75789e+06	3.68041e+06	3.17193e+06	17.4822	5.79299e+06	15.5722	0	1	1	0	1	0	1	0.571429	1	1	1	1	1	1	1	1	1	1	1	1	1	0	0	1	0	0	1	1	1	0	1	0	0	0	0.6	1	0	1	1	0.75
	4	2017	449092	545640	96547.8	363760	17.3049	987506	13.8029	1	1	1	0	1	0	0	0.571429	1	1	1	1	1	1	1	0	0	1	1	1	0	1	1	0	0	1	1	1	1	0	1	0	0	0	0.55	1	0	1	1	0.75
	4	2018	2.81966e+06	7.01387e+07	6.73191e+07	4.67592e+07	16.9974	7.24284e+07	18.0981	1	1	0	0	1	1	0	0.571429	1	1	0	0	1	0.6	1	0	0	1	1	1	0	0	0	0	1	0	1	1	0	0	0	0	0	0	0.35	1	0	1	1	0.75
	4	2019	545640	5.14434e+07	5.08978e+07	3.42956e+07	16.3889	5.16114e+07	17.7593	1	1	0	1	1	0	0	0.571429	1	1	1	0	1	0.8	1	0	0	0	0	0	0	0	0	1	0	0	0	0	0	0	0	0	0	1	0.15	1	0	0	0	0.25
	4	2020	815093	4.55876e+06	3.74366e+06	3.03917e+06	17.0161	5.33481e+06	15.4898	1	1	1	1	1	0	0	0.714286	1	1	1	0	1	0.8	1	0	0	0	1	0	0	1	0	0	0	1	1	1	1	0	0	0	0	0	0.35	1	0	0	1	0.5
	4	2021	1.55366e+07	1.26012e+07	-2.93534e+06	8.40082e+06	15.0555	2.79334e+07	17.1453	1	1	0	1	1	0	1	0.714286	1	1	1	0	1	0.8	1	0	0	0	0	0	1	0	1	0	1	1	1	1	1	0	0	0	0	0	0.4	1	0	1	1	0.75
	4	2022	4.83078e+06	2.43043e+07	1.94735e+07	1.62029e+07	13.095	2.89235e+07	17.1802	1	1	0	1	1	1	0	0.714286	1	1	1	0	1	0.8	1	0	0	0	1	0	1	0	0	1	0	0	0	0	0	0	0	0	0	1	0.25	1	0	0	0	0.25
	4	2023	2.64996e+06	1.28978e+07	1.02478e+07	8.5985e+06	11.1344	1.54348e+07	16.5521	1	1	1	1	1	0	1	0.857143	1	1	1	1	1	1	1	0	0	0	0	1	0	1	1	0	0	0	1	1	1	0	0	0	0	1	0.4	1	1	1	1	1
C5	5	2008	1.28491e+07	4.17421e+06	-8.67491e+06	2.7828e+06	15.1487	1.68997e+07	16.6428	1	1	0	1	1	0	0	0.571429	0	1	0	0	1	0.4	1	1	0	1	0	1	0	0	0	0	1	0	1	1	0	0	1	0	0	1	0.45	1	1	0	1	0.75
	5	2009	5.67891e+06	2.9318e+07	2.36391e+07	1.95454e+07	14.3591	3.47427e+07	17.3635	1	1	1	0	1	0	0	0.571429	1	1	1	1	1	1	1	1	0	1	0	1	1	0	0	1	0	1	1	1	1	0	1	0	0	0	0.55	1	0	0	1	0.5
	5	2010	2.11909e+06	2.4156e+07	2.20369e+07	1.6104e+07	15.9957	2.60842e+07	17.0768	1	1	0	0	1	0	0	0.428571	1	1	1	1	1	1	1	1	0	1	0	1	1	1	1	0	0	1	0	0	0	0	0	0	0	0	0.4	1	0	0	0	0.25
	5	2011	335834	5.16205e+06	4.82621e+06	3.44137e+06	16.149	5.45795e+06	15.5126	1	1	1	0	1	0	0	0.571429	1	1	1	1	1	1	1	1	0	1	0	1	1	0	0	0	1	0	0	0	0	0	0	0	0	1	0.35	1	0	0	0	0.25
	5	2012	1.62071e+06	2.61306e+07	2.45099e+07	1.74204e+07	16.5525	2.75497e+07	17.1315	1	1	1	1	1	0	0	0.714286	1	1	1	1	1	1	1	0	0	1	0	0	1	0	0	1	0	1	1	1	1	0	1	0	0	0	0.45	1	1	1	1	1
	5	2013	409034	2.04839e+07	2.00749e+07	1.36559e+07	14.5745	2.07412e+07	16.8476	1	1	1	1	1	0	0	0.714286	1	1	1	1	1	1	1	1	1	1	1	1	0	1	1	0	0	1	0	0	0	0	0	0	0	0	0.45	1	0	0	0	0.25
	5	2014	2.94258e+06	4.8528e+06	1.91023e+06	3.2352e+06	16.4064	7.73876e+06	15.8618	1	1	1	0	1	0	0	0.571429	1	1	0	1	1	0.8	1	1	1	1	0	1	1	0	0	0	1	0	0	0	0	0	0	0	0	1	0.4	1	0	0	0	0.25
	5	2015	876652	7.20411e+06	6.32745e+06	4.80274e+06	16.12	8.02206e+06	15.8977	1	1	1	1	1	0	1	0.857143	1	1	1	1	1	1	1	0	1	1	0	0	0	0	0	1	0	1	1	1	1	0	1	0	0	0	0.45	1	0	1	1	0.75
	5	2016	3.77613e+06	4.82689e+07	4.44928e+07	3.21793e+07	14.7404	5.1667e+07	17.7603	1	0	1	1	1	1	0	0.714286	0	1	1	0	1	0.6	1	1	1	1	1	1	1	1	1	0	0	1	1	1	1	0	1	0	0	0	0.7	1	0	1	1	0.75
	5	2017	7.20411e+06	4.61673e+07	3.89632e+07	3.07782e+07	15.4433	5.29838e+07	17.7855	0	1	1	0	1	0	0	0.428571	1	1	1	1	1	1	1	1	1	1	0	1	0	0	0	0	1	0	0	0	0	0	0	0	0	1	0.35	1	0	0	0	0.25
	5	2018	747057	5.79481e+06	5.04775e+06	3.8632e+06	15.9684	6.49434e+06	15.6864	1	1	1	1	1	0	0	0.714286	1	1	1	1	1	1	1	0	1	1	1	1	1	0	0	1	0	1	0	0	0	0	0	0	0	0	0.4	1	0	0	0	0.25
	5	2019	1.12342e+07	1.35733e+07	2.3391e+06	9.04887e+06	16.0964	2.46273e+07	17.0194	1	1	1	1	1	0	0	0.714286	1	1	1	1	1	1	1	1	1	1	1	1	1	1	1	0	0	1	1	1	1	0	1	0	0	0	0.7	1	0	0	1	0.5
	5	2020	5.11366e+06	2.70852e+07	2.19716e+07	1.80568e+07	15.5899	3.1965e+07	17.2802	1	1	1	0	1	1	0	0.714286	1	1	1	1	1	1	1	1	1	1	1	0	1	1	0	0	1	0	0	0	0	0	0	0	0	1	0.45	1	0	1	1	0.75
	5	2021	473129	1.41025e+07	1.36293e+07	9.40163e+06	14.4719	1.44697e+07	16.4876	1	1	0	0	1	0	1	0.571429	1	1	0	0	1	0.6	1	0	1	1	0	1	1	1	0	1	0	1	0	0	0	0	0	0	0	0	0.4	1	1	1	1	1
	5	2022	1.43266e+07	4.17421e+06	-1.01524e+07	2.7828e+06	13.3539	1.83664e+07	16.726	1	1	1	0	1	0	0	0.571429	1	1	1	0	1	0.8	1	1	1	1	0	1	1	1	1	0	0	1	0	0	0	0	0	1	1	0	0.55	1	1	1	1	1
	5	2023	6.38246e+06	3.03161e+07	2.39336e+07	2.02107e+07	12.2359	3.6432e+07	17.411	1	1	1	0	1	0	0	0.571429	1	1	0	0	1	0.6	1	0	1	1	0	0	0	0	1	0	1	0	0	0	0	0	0	0	0	1	0.3	1	0	1	1	0.75
C6	6	2008	2.68454e+06	2.40321e+07	2.13475e+07	1.60214e+07	16.1117	2.65225e+07	17.0935	1	1	1	1	1	0	0	0.714286	0	1	1	1	1	0.8	1	1	0	1	0	1	0	0	1	1	0	1	0	0	0	0	0	0	1	0	0.4	1	1	1	1	1
	6	2009	338776	6.28403e+06	5.94525e+06	4.18935e+06	15.3302	6.57469e+06	15.6987	1	1	1	1	1	0	1	0.857143	1	1	1	0	1	0.8	1	0	0	1	0	0	0	1	1	0	0	1	0	1	0	0	0	0	0	0	0.3	1	1	1	1	1
	6	2010	504234	2.66595e+07	2.61553e+07	1.7773e+07	16.3477	2.69665e+07	17.1101	1	1	1	1	1	0	0	0.714286	1	1	1	1	1	1	1	0	0	0	0	0	0	1	0	0	1	0	0	1	0	0	0	1	1	1	0.35	1	1	1	1	1
	6	2011	459306	2.16552e+07	2.11958e+07	1.44368e+07	14.73	2.19538e+07	16.9045	1	1	0	0	1	0	0	0.428571	1	1	1	0	1	0.8	1	1	0	0	0	1	0	1	0	1	0	0	0	1	0	0	0	0	0	0	0.3	1	1	1	1	1
	6	2012	8.70972e+06	1.08387e+07	2.12895e+06	7.22578e+06	16.8037	1.94064e+07	16.7811	1	1	1	0	1	0	1	0.714286	1	1	0	1	1	0.8	1	0	0	0	0	0	0	0	1	0	0	0	0	0	0	0	0	0	1	0	0.15	1	0	1	1	0.75
	6	2013	735412	7.77282e+06	7.03741e+06	5.18188e+06	19.5968	8.44643e+06	15.9493	1	1	1	1	0	0	0	0.571429	1	1	1	1	1	1	1	0	0	0	0	1	0	1	0	0	1	0	0	0	0	0	0	0	1	1	0.3	1	0	1	1	0.75
	6	2014	735412	251722	-483690	167815	16.5163	979964	13.7953	1	1	1	1	1	0	0	0.714286	1	1	0	1	1	0.8	1	0	0	1	0	1	1	0	0	1	0	1	0	1	0	0	0	1	1	0	0.45	1	1	1	1	1
	6	2015	461997	2.69075e+06	2.22876e+06	1.79384e+06	16.3455	3.12985e+06	14.9565	1	1	0	1	1	0	1	0.714286	1	0	1	0	1	0.6	1	1	0	1	1	1	1	0	0	0	0	1	0	1	0	0	0	0	0	1	0.45	1	0	1	1	0.75
	6	2016	290972	3.80632e+06	3.51535e+06	2.53755e+06	16.6262	4.06753e+06	15.2185	1	1	1	1	1	0	0	0.714286	0	1	1	0	1	0.6	1	1	0	1	1	1	1	1	1	0	1	0	0	1	0	1	0	1	1	1	0.7	1	1	1	1	1
	6	2017	499681	4.47209e+06	3.97241e+06	2.98139e+06	16.4399	4.93566e+06	15.412	1	1	1	1	1	0	1	0.857143	1	1	1	0	1	0.8	1	0	1	1	1	1	0	0	0	1	0	1	0	1	0	0	0	0	0	0	0.4	1	0	1	1	0.75
	6	2018	9.41923e+06	3.56728e+06	-5.85195e+06	2.37819e+06	16.1069	1.28922e+07	16.3721	1	1	1	1	1	0	0	0.714286	1	1	1	1	1	1	1	1	1	1	1	1	1	0	0	0	0	0	1	1	0	1	0	0	1	0	0.55	1	1	1	1	1
	6	2019	4.60435e+06	2.7686e+06	-1.83574e+06	1.84573e+06	15.8986	7.31939e+06	15.806	1	1	0	0	1	0	0	0.428571	1	1	1	1	1	1	1	0	1	1	1	1	1	1	1	0	1	0	1	0	0	0	0	1	1	0	0.6	1	1	1	1	1
	6	2020	1.40622e+07	4.59122e+06	-9.47094e+06	3.06081e+06	14.5397	1.85179e+07	16.7342	1	1	1	0	1	0	0	0.571429	1	1	1	1	1	1	1	0	1	1	1	1	0	0	0	1	0	1	1	1	1	0	0	0	1	0	0.55	1	1	1	1	1
	6	2021	1.43406e+06	3.31823e+06	1.88416e+06	2.21215e+06	15.9776	4.71777e+06	15.3668	1	1	1	0	1	0	0	0.571429	1	1	1	1	1	1	1	1	1	1	1	1	1	0	1	0	0	0	1	1	1	1	0	1	1	1	0.75	1	1	1	1	1
	6	2022	3.7704e+06	4.04499e+06	274588	2.69666e+06	17.4156	7.75862e+06	15.8643	1	1	1	0	1	0	0	0.571429	1	1	1	0	1	0.8	1	0	1	1	1	1	0	0	0	0	1	1	0	0	0	0	0	0	1	0	0.4	1	0	1	1	0.75
	6	2023	1.57581e+06	3.58569e+06	2.00988e+06	2.39046e+06	18.8535	5.12401e+06	15.4494	1	1	1	0	1	0	0	0.571429	1	1	1	1	1	1	1	0	0	1	1	1	0	1	1	1	0	0	0	0	0	0	0	1	1	0	0.45	1	0	1	1	0.75
C7	7	2008	811878	1.3298e+07	1.24861e+07	8.86532e+06	18.9416	1.40074e+07	16.4551	1	1	1	0	1	0	1	0.714286	0	1	1	1	1	0.8	1	1	0	1	1	1	1	0	0	0	0	1	0	0	0	0	0	1	1	0	0.45	1	0	1	1	0.75
	7	2009	721090	8.73499e+06	8.0139e+06	5.82333e+06	16.5684	9.38739e+06	16.0549	1	0	1	1	1	0	0	0.571429	0	1	1	1	1	0.8	1	0	1	1	1	0	0	0	1	0	1	1	0	0	0	0	0	0	0	0	0.35	1	1	1	1	1
	7	2010	466644	1.29563e+07	1.24897e+07	8.63756e+06	16.3617	1.33255e+07	16.4052	1	1	0	1	1	1	0	0.714286	0	1	1	0	1	0.6	1	0	0	0	0	1	0	1	0	1	0	1	1	0	0	0	0	0	0	0	0.3	1	1	1	1	1
	7	2011	755066	6.88343e+06	6.12837e+06	4.58895e+06	16.578	7.58301e+06	15.8414	1	1	0	1	1	0	1	0.714286	0	0	0	0	0	0	1	0	0	1	1	0	0	0	0	0	0	0	0	1	0	0	0	0	0	0	0.2	1	0	1	1	0.75
	7	2012	755066	224383	-530683	149589	16.9706	972335	13.7875	1	1	1	1	1	0	0	0.714286	1	1	1	0	1	0.8	1	1	0	0	0	0	0	0	1	0	1	1	1	0	1	0	0	1	1	0	0.45	1	1	1	1	1
	7	2013	282986	4.82778e+06	4.54479e+06	3.21852e+06	17.1102	5.07364e+06	15.4396	1	1	1	1	1	0	0	0.714286	1	1	1	1	1	1	1	0	0	1	0	0	0	0	0	1	0	1	0	1	0	0	0	0	1	0	0.3	1	1	1	1	1
	7	2014	2.73521e+06	3.53834e+06	803132	2.35889e+06	14.4262	6.22798e+06	15.6446	0	1	1	1	1	0	1	0.714286	1	1	1	0	1	0.8	1	0	0	1	0	0	0	1	0	0	0	0	1	0	0	1	0	1	1	0	0.35	1	1	1	1	1
	7	2015	547770	5.03694e+06	4.48917e+06	3.35796e+06	14.4981	5.54414e+06	15.5283	1	1	0	1	1	0	0	0.571429	1	1	1	1	1	1	1	1	0	1	0	0	1	0	1	0	1	1	0	0	0	0	0	0	0	1	0.4	1	0	1	1	0.75
	7	2016	7.06893e+06	3.4416e+06	-3.62733e+06	2.2944e+06	14.4106	1.04342e+07	16.1606	1	1	1	1	1	0	1	0.857143	1	1	1	1	1	1	1	0	0	1	0	1	1	0	0	1	0	0	0	0	1	0	0	0	0	1	0.35	1	0	1	1	0.75
	7	2017	7.0043e+06	2.64292e+06	-4.36138e+06	1.76195e+06	16.2026	9.57714e+06	16.0749	1	1	1	1	1	0	0	0.714286	0	1	1	1	1	0.8	1	0	0	1	1	1	0	1	1	0	0	1	0	1	0	0	0	1	1	1	0.55	1	0	1	1	0.75
	7	2018	1.52147e+07	5.95179e+06	-9.26296e+06	3.96786e+06	16.5818	2.10128e+07	16.8606	1	1	1	1	1	0	1	0.857143	0	1	1	0	1	0.6	1	1	0	1	1	1	0	0	1	0	1	0	0	0	0	0	0	0	0	0	0.35	1	0	1	1	0.75
	7	2019	1.66972e+06	3.58807e+06	1.91835e+06	2.39205e+06	16.9265	5.2196e+06	15.4679	1	1	0	1	1	0	0	0.571429	1	0	1	0	1	0.6	1	1	0	1	1	1	0	0	1	1	0	1	0	0	1	0	0	0	0	0	0.45	1	0	1	1	0.75
	7	2020	304788	3.93679e+06	3.632e+06	2.62453e+06	14.95	4.21077e+06	15.2532	1	1	0	0	1	0	1	0.571429	1	1	1	0	1	0.8	1	1	1	1	1	1	1	1	0	0	0	1	0	0	0	0	0	0	0	0	0.45	1	0	1	1	0.75
	7	2021	1.53975e+06	5.21145e+06	3.6717e+06	3.4743e+06	14.4267	6.70216e+06	15.7179	0	1	0	0	1	1	0	0.428571	1	1	1	0	1	0.8	1	1	1	0	1	1	1	0	0	0	1	1	0	1	0	0	0	0	1	0	0.5	1	0	1	1	0.75
	7	2022	1.31257e+06	1.34814e+07	1.21688e+07	8.98757e+06	13.9033	1.46865e+07	16.5024	1	1	1	0	1	0	0	0.571429	0	1	1	0	1	0.6	1	0	1	0	1	1	1	0	1	1	0	0	0	0	0	0	0	0	1	0	0.4	1	0	1	1	0.75
	7	2023	1.19346e+06	9.90794e+06	8.71448e+06	6.6053e+06	13.38	1.10208e+07	16.2153	1	1	0	0	1	0	0	0.428571	0	1	1	1	1	0.8	1	0	1	1	1	1	1	1	0	0	0	1	0	1	0	0	0	1	1	0	0.55	1	1	1	1	1
C8	8	2008	671020	1.29221e+07	1.22511e+07	8.61473e+06	16.1261	1.34944e+07	16.4178	1	1	1	1	1	0	0	0.714286	1	0	0	0	0	0.2	1	0	1	1	1	1	1	0	1	0	1	1	1	0	1	1	0	1	1	0	0.7	1	1	1	1	1
	8	2009	1.4725e+06	7.05329e+06	5.5808e+06	4.7022e+06	16.1047	8.46386e+06	15.9513	1	1	0	1	1	0	0	0.571429	1	0	0	1	0	0.4	1	1	1	1	1	1	0	0	0	1	0	0	0	1	0	1	0	1	1	0	0.55	1	1	1	1	1
	8	2010	1.4725e+06	279521	-1.19298e+06	186347	15.7876	1.73929e+06	14.369	1	1	1	0	1	0	0	0.571429	1	0	0	0	0	0.2	1	1	1	1	0	0	0	1	0	0	0	1	0	0	0	0	0	0	0	0	0.3	1	1	1	1	1
	8	2011	870714	4.60417e+06	3.73346e+06	3.06945e+06	16.3724	5.43512e+06	15.5084	1	1	0	0	1	0	0	0.428571	1	0	1	1	0	0.6	1	1	1	1	0	0	0	0	1	0	1	1	0	1	0	0	0	0	1	0	0.45	1	1	1	1	1
	8	2012	4.65505e+06	4.18025e+06	-474806	2.78683e+06	16.6199	8.77112e+06	15.987	1	1	0	0	1	0	0	0.428571	0	0	0	0	0	0	1	1	1	1	0	1	0	1	0	1	0	0	0	1	0	0	0	0	1	1	0.5	1	1	1	1	1
	8	2013	550337	7.10212e+06	6.55178e+06	4.73475e+06	16.98	7.59687e+06	15.8432	0	1	1	0	1	0	0	0.428571	1	1	0	1	0	0.6	1	0	1	1	0	0	0	0	1	0	0	1	1	1	1	1	0	0	1	0	0.5	1	1	1	1	1
	8	2014	7.00496e+06	3.5895e+06	-3.41546e+06	2.393e+06	16.9724	1.05175e+07	16.1686	1	1	1	1	1	0	1	0.857143	1	1	1	0	1	0.8	1	1	1	0	1	0	0	1	0	0	1	1	0	0	0	0	0	0	0	0	0.35	1	0	1	1	0.75
	8	2015	4.64796e+06	2.79082e+06	-1.85714e+06	1.86055e+06	16.6249	7.38475e+06	15.8149	1	1	0	1	1	0	0	0.571429	1	0	0	1	0	0.4	1	0	1	0	1	0	1	0	1	1	0	0	0	0	1	0	0	0	1	0	0.4	1	0	1	1	0.75
	8	2016	926735	3.16214e+06	2.2354e+06	2.10809e+06	16.5406	4.05917e+06	15.2165	1	1	0	1	1	0	1	0.714286	1	0	0	0	0	0.2	1	0	1	1	1	0	1	0	0	0	0	1	0	0	0	0	0	0	0	1	0.35	1	0	1	1	0.75
	8	2017	3.14347e+06	2.8646e+06	-278867	1.90974e+06	16.8092	5.96443e+06	15.6013	1	1	1	1	1	0	0	0.714286	1	0	0	1	0	0.4	1	0	1	1	1	1	1	1	1	0	1	0	0	1	0	0	0	0	0	0	0.5	1	0	1	1	0.75
	8	2018	283097	4.41475e+06	4.13165e+06	2.94316e+06	14.7575	4.66372e+06	15.3553	1	1	1	1	1	0	0	0.714286	0	0	0	0	0	0	1	0	1	1	1	1	1	0	1	1	0	1	0	0	0	1	0	0	1	1	0.6	1	0	1	1	0.75
	8	2019	1.14943e+06	5.97373e+06	4.8243e+06	3.98249e+06	16.1744	7.07142e+06	15.7716	1	1	0	1	1	0	1	0.714286	1	0	0	1	0	0.4	1	1	1	1	1	1	0	1	0	0	0	0	0	1	0	0	0	0	0	1	0.45	1	0	1	1	0.75
	8	2020	745375	1.73447e+07	1.65994e+07	1.15632e+07	15.3635	1.79587e+07	16.7036	1	1	0	0	1	0	0	0.428571	1	0	1	0	0	0.4	1	1	1	1	1	1	0	0	0	0	1	0	0	1	0	1	0	1	1	0	0.55	1	1	1	1	1
	8	2021	297533	1.21786e+07	1.18811e+07	8.11907e+06	14.7582	1.23855e+07	16.332	1	1	1	0	1	0	0	0.571429	1	0	0	1	0	0.4	1	1	1	1	1	1	0	0	1	1	0	0	0	0	0	0	0	0	0	1	0.45	1	0	1	1	0.75
	8	2022	1.01176e+06	1.49907e+07	1.39789e+07	9.99378e+06	14.153	1.58862e+07	16.581	1	1	1	1	1	0	0	0.714286	1	0	1	0	1	0.6	1	0	1	1	1	1	0	1	0	0	0	0	0	0	0	0	0	0	0	0	0.3	0	0	1	1	0.5
	8	2023	2.08254e+06	8.07713e+06	5.9946e+06	5.38476e+06	13.5478	1.00859e+07	16.1266	1	0	1	1	1	0	1	0.714286	1	1	0	1	1	0.8	1	0	1	1	1	1	0	0	1	0	1	0	0	1	0	0	0	0	0	0	0.4	1	0	1	1	0.75
C9	9	2008	2.08254e+06	402455	-1.68008e+06	268303	15.7923	2.46694e+06	14.7185	1	1	1	1	1	0	1	0.857143	0	0	1	1	1	0.6	1	0	1	1	1	1	0	0	0	1	0	0	0	1	0	0	0	0	0	0	0.35	0	0	1	1	0.5
	9	2009	1.37324e+07	4.60625e+06	-9.12619e+06	3.07083e+06	15.2566	1.82055e+07	16.7172	1	1	1	1	1	0	1	0.857143	1	0	0	1	1	0.6	1	0	1	1	0	1	1	1	1	0	0	1	0	0	0	0	0	0	0	1	0.45	1	1	1	1	1
	9	2010	4.63091e+06	4.45634e+06	-174573	2.97089e+06	16.6145	9.02125e+06	16.0151	1	1	1	1	1	0	0	0.714286	1	0	0	0	1	0.4	1	0	0	1	1	1	1	1	0	0	1	1	0	0	0	0	0	0	0	0	0.4	1	0	1	1	0.75
	9	2011	550337	1.04905e+07	9.94017e+06	6.99367e+06	17.1174	1.09606e+07	16.2098	1	1	1	1	1	1	0	0.857143	1	0	0	1	1	0.6	1	0	0	1	0	1	1	1	1	1	0	1	0	0	0	0	0	0	0	0	0.4	1	0	1	1	0.75
	9	2012	466116	4.22033e+06	3.75421e+06	2.81355e+06	14.6441	4.6524e+06	15.3529	1	1	1	1	1	0	0	0.714286	1	0	0	0	0	0.2	1	1	0	1	0	1	1	1	0	0	0	1	1	0	0	1	0	1	1	1	0.6	1	1	1	1	1
	9	2013	267972	3.42165e+06	3.15367e+06	2.2811e+06	14.7208	3.66282e+06	15.1137	1	1	1	1	1	0	0	0.714286	1	0	1	1	1	0.8	1	1	0	0	1	1	1	1	0	0	1	1	0	0	0	0	0	0	1	0	0.45	1	0	1	1	0.75
	9	2014	1.81149e+06	4.53932e+06	2.72783e+06	3.02621e+06	15.5702	6.30468e+06	15.6568	0	1	1	1	1	0	0	0.571429	1	0	0	1	1	0.6	1	0	0	0	1	1	1	1	1	1	0	0	0	0	0	1	0	0	0	1	0.45	1	0	1	1	0.75
	9	2015	5.84278e+06	4.01798e+06	-1.82479e+06	2.67866e+06	15.6473	9.78913e+06	16.0968	1	1	1	1	1	0	0	0.714286	1	0	0	1	1	0.6	1	1	0	0	0	0	1	1	0	0	0	1	0	0	0	0	0	0	0	1	0.3	1	1	1	1	1
	9	2016	352566	4.36986e+06	4.01729e+06	2.91324e+06	16.1224	4.68812e+06	15.3605	1	1	1	1	0	0	0	0.571429	0	1	0	1	1	0.6	1	1	0	1	1	0	1	0	1	0	1	0	0	1	0	0	0	0	0	1	0.45	1	1	1	1	1
	9	2017	1.26061e+06	9.56811e+06	8.3075e+06	6.37874e+06	15.1619	1.07501e+07	16.1904	1	1	1	1	1	0	0	0.714286	1	1	0	0	1	0.6	1	1	0	1	1	0	1	0	1	1	0	0	0	1	0	0	0	0	0	0	0.4	1	1	1	1	1
	9	2018	884180	2.28284e+07	2.19442e+07	1.52189e+07	14.905	2.35403e+07	16.9742	1	1	1	1	1	0	1	0.857143	1	0	1	0	0	0.4	1	1	0	1	1	1	1	1	1	0	0	0	0	1	0	0	0	0	0	0	0.45	1	0	1	1	0.75
	9	2019	521334	1.45028e+07	1.39815e+07	9.66853e+06	15.0464	1.4915e+07	16.5179	1	1	1	0	1	0	0	0.571429	1	1	0	1	1	0.8	1	0	0	1	0	1	1	1	1	0	1	0	0	1	0	0	0	1	1	0	0.5	1	1	1	1	1
	9	2020	1.51654e+06	1.2659e+07	1.11425e+07	8.43933e+06	15.2848	1.40726e+07	16.4597	1	1	1	1	1	0	0	0.714286	1	0	0	0	0	0.2	1	1	0	1	1	0	1	1	0	1	0	0	0	1	0	0	0	1	1	0	0.5	1	1	1	1	1
	9	2021	5.89053e+06	9.96668e+06	4.07616e+06	6.64446e+06	15.3358	1.5742e+07	16.5718	1	1	1	1	1	0	0	0.714286	1	1	1	1	1	1	1	0	0	1	0	1	1	0	0	0	0	0	0	0	0	1	0	0	1	1	0.35	1	0	1	1	0.75
	9	2022	5.89053e+06	448237	-5.44229e+06	298825	15.3868	6.29272e+06	15.6549	1	1	1	1	1	0	0	0.714286	1	0	0	0	0	0.2	1	0	0	1	1	0	0	0	1	0	1	1	1	1	0	1	0	1	1	1	0.6	1	1	1	1	1
	9	2023	3.38966e+06	2.64569e+06	-743969	1.76379e+06	15.4378	5.99151e+06	15.6059	1	1	0	1	1	0	0	0.571429	0	0	0	1	0	0.2	1	0	1	1	1	1	0	0	0	1	0	1	0	1	0	1	0	1	1	1	0.6	1	1	1	1	1
C10	10	2008	4.90876e+06	4.34353e+06	-565233	2.89569e+06	16.4415	9.18508e+06	16.0331	1	1	0	1	1	0	1	0.714286	1	0	0	0	0	0.2	1	1	1	1	1	0	1	1	1	0	0	1	1	0	1	1	0	1	1	1	0.75	1	1	1	1	1
	10	2009	5.68652e+06	1.02422e+07	4.55564e+06	6.82811e+06	16.4299	1.5813e+07	16.5763	1	1	1	0	1	0	0	0.571429	1	0	0	1	0	0.4	1	0	1	1	1	1	0	1	0	0	1	1	0	1	0	1	0	1	1	0	0.6	1	0	1	1	0.75
	10	2010	277020	6.04409e+06	5.76707e+06	4.0294e+06	16.1738	6.2752e+06	15.6521	1	1	0	1	1	0	1	0.714286	1	1	1	0	0	0.6	1	1	1	1	1	0	0	1	0	1	0	1	0	1	0	0	0	1	1	0	0.55	0	1	1	1	0.75
	10	2011	704604	5.24541e+06	4.54081e+06	3.49694e+06	14.3661	5.9068e+06	15.5916	1	1	1	1	1	0	0	0.714286	1	1	0	1	1	0.8	1	1	1	1	0	0	0	0	0	0	0	1	0	1	1	1	0	1	1	0	0.5	1	1	1	1	1
	10	2012	669391	5.64532e+06	4.97593e+06	3.76355e+06	19.5969	6.26884e+06	15.6511	1	1	0	1	1	0	0	0.571429	1	0	0	0	1	0.4	1	1	1	1	1	1	0	0	1	0	1	0	0	0	1	1	0	1	1	0	0.6	1	1	1	1	1
	10	2013	4.93789e+06	5.2613e+06	323406	3.50753e+06	19.4448	1.01251e+07	16.1305	1	1	0	1	1	1	0	0.714286	1	0	0	1	1	0.6	1	1	1	1	0	1	0	1	0	1	0	1	0	1	0	1	0	1	1	0	0.6	1	1	1	1	1
	10	2014	199535	4.36986e+06	4.17032e+06	2.91324e+06	16.1101	4.5362e+06	15.3276	1	1	0	1	1	0	0	0.571429	1	0	0	0	1	0.4	1	1	1	1	0	1	0	0	0	0	0	0	1	1	1	1	0	0	1	0	0.5	1	1	1	1	1
	10	2015	1.40634e+06	8.19243e+06	6.78609e+06	5.46162e+06	17.0348	9.52905e+06	16.0699	1	1	1	1	1	0	0	0.714286	1	0	1	1	0	0.6	1	0	1	0	1	1	0	1	0	0	1	0	0	0	0	0	0	1	1	0	0.4	1	1	1	1	1
	10	2016	919251	2.52958e+07	2.43766e+07	1.68639e+07	17.1628	2.60246e+07	17.0746	0	1	0	1	1	0	0	0.428571	0	0	0	1	0	0.2	1	1	1	0	1	1	1	0	1	1	0	1	0	1	0	0	0	1	1	0	0.6	1	1	1	1	1
	10	2017	384024	1.54819e+07	1.50979e+07	1.03213e+07	14.391	1.57507e+07	16.5724	1	1	1	1	1	0	0	0.714286	1	0	0	1	1	0.6	1	0	0	1	0	1	0	1	0	0	0	0	0	1	0	0	0	1	1	0	0.35	0	1	1	1	0.75
	10	2018	311105	1.28678e+07	1.25567e+07	8.57852e+06	14.934	1.30832e+07	16.3868	1	1	0	1	1	0	0	0.571429	1	0	0	0	1	0.4	1	0	0	1	0	1	1	0	0	0	1	0	0	1	0	0	0	1	1	0	0.4	1	1	1	1	1
	10	2019	7.76843e+06	1.05294e+07	2.76098e+06	7.0196e+06	14.5001	1.81649e+07	16.715	1	1	0	1	1	0	0	0.571429	1	0	0	0	0	0.2	1	0	0	1	0	1	1	1	1	1	0	0	0	0	0	0	0	0	1	0	0.4	0	1	1	1	0.75
	10	2020	7.76843e+06	759338	-7.00909e+06	506225	16.225	8.46582e+06	15.9515	1	1	1	0	1	0	0	0.571429	1	1	0	0	1	0.6	1	1	0	1	1	1	1	0	0	0	0	0	0	1	0	0	0	1	1	0	0.45	1	1	1	1	1
	10	2021	2.99167e+06	4.43185e+06	1.44018e+06	2.95457e+06	15.2255	7.3696e+06	15.8129	1	0	0	1	1	0	0	0.428571	1	0	1	0	0	0.4	1	1	0	1	1	1	1	0	0	0	1	0	0	1	0	1	0	1	1	1	0.6	1	1	1	1	1
	10	2022	2.75569e+06	5.40934e+06	2.65365e+06	3.60623e+06	14.2259	8.10572e+06	15.9081	1	1	1	1	1	0	0	0.714286	1	0	0	0	0	0.2	1	1	0	1	1	0	1	1	1	1	0	1	0	1	0	0	0	0	0	1	0.55	1	0	1	1	0.75
	10	2023	5.62571e+06	1.18705e+07	6.24479e+06	7.91367e+06	13.2263	1.73691e+07	16.6702	1	1	1	1	1	0	1	0.857143	1	1	0	1	1	0.8	1	1	0	1	1	0	1	1	0	0	0	1	0	1	0	0	0	1	1	0	0.5	1	1	1	1	1
C11	11	2008	5.06131e+06	7.40466e+06	2.34335e+06	4.93644e+06	16.1917	1.23754e+07	16.3312	1	1	1	0	1	0	0	0.571429	1	0	0	1	0	0.4	1	1	0	1	1	0	0	1	0	0	1	1	0	1	0	0	0	0	0	1	0.45	1	1	1	1	1
	11	2009	2.70059e+06	6.60598e+06	3.90539e+06	4.40399e+06	16.2221	9.23897e+06	16.0389	1	1	1	1	1	0	0	0.714286	1	0	1	1	1	0.8	1	1	0	1	1	0	0	1	1	1	0	1	0	1	0	0	0	0	0	1	0.5	1	0	1	1	0.75
	11	2010	298911	7.84772e+06	7.54881e+06	5.23181e+06	15.5259	8.08745e+06	15.9058	1	1	1	1	1	0	0	0.714286	0	0	0	1	1	0.4	1	0	0	1	1	1	0	0	0	0	0	1	0	0	0	0	0	0	1	0	0.3	1	0	1	1	0.75
	11	2011	4.77399e+06	7.5447e+06	2.77071e+06	5.0298e+06	15.6954	1.22292e+07	16.3193	1	1	1	0	1	0	0	0.571429	1	1	0	1	1	0.8	1	0	0	1	1	1	0	1	0	0	1	1	0	1	0	0	0	1	1	0	0.5	1	1	1	1	1
	11	2012	543690	4.33778e+06	3.79409e+06	2.89185e+06	16.724	4.84601e+06	15.3937	1	1	1	0	1	0	1	0.714286	1	1	1	1	0	0.8	1	0	0	1	1	1	0	0	1	1	0	1	0	1	0	0	0	1	1	0	0.5	1	1	1	1	1
	11	2013	1.70509e+06	8.60305e+06	6.89796e+06	5.73537e+06	14.4292	1.02333e+07	16.1412	1	1	1	0	1	0	0	0.571429	1	0	0	0	1	0.4	1	0	0	0	1	1	0	0	0	0	0	1	0	1	0	0	0	0	1	0	0.3	1	0	1	1	0.75
	11	2014	1.26017e+06	2.73631e+07	2.61029e+07	1.82421e+07	16.3933	2.84154e+07	17.1624	1	1	1	1	1	0	0	0.714286	1	0	1	0	0	0.4	1	1	1	0	1	1	0	1	1	0	1	1	0	1	0	0	0	0	0	1	0.55	1	1	1	1	1
	11	2015	303017	1.76321e+07	1.73291e+07	1.17547e+07	16.052	1.78048e+07	16.695	1	1	1	1	1	1	1	1	1	0	1	0	1	0.6	1	1	1	0	1	1	0	0	0	1	0	0	0	0	0	0	0	0	0	1	0.35	1	1	1	1	1
	11	2016	275493	8.01149e+06	7.736e+06	5.341e+06	16.3282	8.22679e+06	15.9229	1	1	1	1	1	0	1	0.857143	1	0	1	1	0	0.6	1	0	1	1	0	1	0	1	0	0	0	0	0	1	0	0	0	0	0	1	0.35	1	1	1	1	1
	11	2017	4.02169e+06	7.08295e+06	3.06126e+06	4.72197e+06	15.9794	1.1024e+07	16.2156	1	1	1	1	1	0	0	0.714286	1	0	1	1	1	0.8	1	1	1	1	0	1	0	0	0	0	1	0	0	1	0	0	0	1	1	1	0.5	1	0	1	1	0.75
	11	2018	1.70379e+07	5.49352e+06	-1.15443e+07	3.66235e+06	14.3926	2.23677e+07	16.9231	1	1	1	1	1	0	0	0.714286	0	0	1	1	0	0.4	1	0	1	1	0	1	1	0	0	1	0	0	0	1	0	0	0	0	0	1	0.4	1	1	1	1	1
	11	2019	6.36606e+06	2.90268e+06	-3.46338e+06	1.93512e+06	15.4666	9.20142e+06	16.0349	1	1	1	1	1	0	1	0.857143	1	1	1	0	1	0.8	1	1	1	1	0	1	1	1	1	0	0	1	0	1	0	0	0	1	0	0	0.55	1	0	1	1	0.75
	11	2020	2.44245e+06	4.61771e+06	2.17526e+06	3.07847e+06	16.0725	7.00887e+06	15.7627	0	1	1	1	1	0	0	0.571429	1	0	1	0	0	0.4	1	1	0	1	0	1	1	0	0	0	1	0	0	0	0	0	0	1	1	0	0.4	1	0	1	1	0.75
	11	2021	5.73915e+06	2.99296e+06	-2.74619e+06	1.99531e+06	16.0446	8.66868e+06	15.9752	1	1	0	1	1	0	0	0.571429	1	0	1	0	0	0.4	1	0	0	1	1	1	1	0	1	1	0	0	0	0	0	1	0	1	1	1	0.55	1	0	1	1	0.75
	11	2022	2.90485e+06	4.95948e+07	4.66899e+07	3.30632e+07	16.0168	5.21183e+07	17.769	1	1	0	1	0	0	1	0.571429	1	0	1	0	1	0.6	1	1	0	1	1	1	1	1	1	0	0	1	1	0	0	0	0	0	0	0	0.5	1	0	1	1	0.75
	11	2023	4.62999e+06	4.79862e+06	168638	3.19908e+06	15.9889	9.36012e+06	16.052	1	1	0	1	1	0	0	0.571429	1	0	0	0	0	0.2	1	1	0	1	1	1	1	0	0	0	1	0	0	0	0	0	0	0	0	0	0.35	1	0	1	1	0.75
C12	12	2008	665440	7.012e+06	6.34656e+06	4.67467e+06	16.0979	7.62167e+06	15.8465	1	1	1	1	1	0	0	0.714286	0	0	0	1	1	0.4	1	1	0	1	1	1	1	0	0	1	0	0	0	0	0	0	0	0	0	0	0.35	0	0	0	0	0
	12	2009	301179	6.46881e+06	6.16763e+06	4.31254e+06	16.7745	6.72082e+06	15.7207	1	1	0	0	1	0	0	0.428571	1	1	0	0	0	0.4	1	1	0	1	1	1	0	0	0	0	0	0	0	0	0	0	0	0	0	1	0.3	0	0	0	0	0
	12	2010	887621	2.43656e+06	1.54894e+06	1.62438e+06	16.5999	3.30004e+06	15.0094	1	1	0	1	1	0	0	0.571429	1	0	0	1	0	0.4	1	0	0	1	0	1	0	1	1	0	1	1	0	0	0	0	0	0	0	0	0.35	0	0	0	0	0
	12	2011	882509	3.0751e+06	2.19259e+06	2.05006e+06	16.3419	3.92886e+06	15.1839	1	1	1	1	1	0	1	0.857143	1	0	1	0	0	0.4	1	1	0	0	0	1	0	0	0	1	0	0	0	0	0	0	0	0	0	0	0.2	0	0	0	0	0
	12	2012	397884	4.98258e+06	4.5847e+06	3.32172e+06	16.1172	5.34138e+06	15.491	1	1	1	0	1	0	0	0.571429	1	1	1	1	1	1	1	1	0	0	0	1	0	1	0	0	0	1	0	0	0	0	0	0	0	1	0.3	0	0	0	0	0
	12	2013	543184	4.00413e+06	3.46095e+06	2.66942e+06	15.8411	4.51428e+06	15.3228	1	1	1	1	1	0	0	0.714286	1	0	1	0	0	0.4	1	0	0	1	1	1	0	1	0	0	1	0	1	0	0	1	0	0	1	0	0.45	0	0	1	1	0.5
	12	2014	929685	7.94461e+06	7.01493e+06	5.29641e+06	16.0544	8.80984e+06	15.9914	1	1	1	1	1	0	1	0.857143	1	0	0	1	0	0.4	1	0	0	1	0	1	0	1	1	1	0	1	1	0	0	1	0	0	1	0	0.5	0	0	1	1	0.5
	12	2015	3.96576e+06	1.09331e+07	6.96732e+06	7.28872e+06	16.5338	1.47906e+07	16.5095	1	1	1	1	1	0	0	0.714286	1	0	0	0	0	0.2	1	1	1	1	0	0	0	0	1	0	0	0	0	0	0	0	0	0	0	1	0.3	0	0	0	0	0
	12	2016	2.40733e+07	2.29589e+06	-2.17774e+07	1.53059e+06	17.0148	2.61776e+07	17.0804	1	1	1	1	1	0	0	0.714286	0	0	1	1	1	0.6	1	0	1	1	0	0	1	0	1	0	1	1	0	0	0	0	0	0	0	0	0.35	0	0	0	0	0
	12	2017	6.12496e+06	4.86202e+06	-1.26294e+06	3.24135e+06	16.325	1.09072e+07	16.2049	1	1	1	1	1	0	0	0.714286	0	1	0	1	1	0.6	1	0	1	1	0	0	1	1	1	1	0	0	1	1	1	1	0	0	1	0	0.6	0	0	1	1	0.5
	12	2018	2.47649e+06	5.05196e+06	2.57547e+06	3.36797e+06	16.4214	7.47376e+06	15.8269	0	1	1	1	1	0	0	0.571429	1	0	1	1	1	0.8	1	0	1	1	1	0	1	1	1	0	0	1	0	0	0	0	0	0	0	1	0.45	0	0	0	0	0
	12	2019	6.0226e+06	2.88162e+06	-3.14098e+06	1.92108e+06	17.0377	8.83953e+06	15.9947	1	1	1	1	1	0	0	0.714286	1	0	1	0	1	0.6	1	1	1	1	1	1	1	1	1	0	1	0	0	0	0	0	0	0	0	0	0.5	0	0	0	0	0
	12	2020	2.65277e+06	3.22666e+06	573890	2.1511e+06	17.0921	5.83671e+06	15.5797	1	0	0	0	1	1	0	0.428571	1	0	1	1	0	0.6	1	1	1	1	1	1	1	1	0	1	0	1	1	1	0	1	0	1	1	0	0.75	0	1	1	1	0.75
	12	2021	4.64756e+06	6.25366e+06	1.6061e+06	4.16911e+06	16.802	1.0822e+07	16.1971	1	1	0	0	1	0	0	0.428571	1	0	1	1	0	0.6	1	0	1	1	1	1	1	0	0	0	0	0	0	0	0	0	0	0	0	1	0.35	0	0	0	0	0
	12	2022	847674	6.50031e+06	5.65264e+06	4.33354e+06	16.5119	7.29461e+06	15.8026	1	1	1	1	1	0	0	0.714286	1	0	0	1	0	0.4	1	0	1	1	1	1	1	0	1	0	1	1	0	0	0	0	0	0	0	0	0.45	0	0	0	0	0
	12	2023	341647	6.12289e+06	5.78124e+06	4.08192e+06	16.2218	6.41758e+06	15.6746	1	1	1	1	1	0	0	0.714286	1	1	0	1	1	0.8	1	0	0	1	1	1	1	1	0	1	0	1	0	0	0	1	0	0	0	0	0.45	0	0	1	1	0.5
C13	13	2008	863025	2.81004e+06	1.94701e+06	1.87336e+06	17.9207	3.64638e+06	15.1092	1	1	0	0	1	0	1	0.571429	1	0	0	0	0	0.2	1	1	0	1	1	1	1	0	1	0	0	0	1	0	1	1	0	0	1	1	0.6	0	0	1	1	0.5
	13	2009	1.93494e+06	3.51869e+06	1.58375e+06	2.3458e+06	18.1443	5.41402e+06	15.5045	1	1	1	1	1	0	1	0.857143	0	1	0	0	1	0.4	1	0	0	1	1	1	1	0	1	0	1	1	0	0	0	0	0	0	0	0	0.4	0	0	0	0	0
	13	2010	1.01634e+06	5.22321e+06	4.20686e+06	3.48214e+06	18.2625	6.19423e+06	15.6391	1	1	1	1	1	0	0	0.714286	0	1	0	1	1	0.6	1	1	0	1	1	1	1	1	0	1	0	1	1	0	0	1	0	0	1	0	0.6	0	0	1	1	0.5
	13	2011	377423	3.91973e+06	3.54231e+06	2.61316e+06	18.4321	4.26594e+06	15.2662	1	1	0	1	1	0	0	0.571429	0	0	0	1	0	0.2	1	0	1	1	1	1	1	0	0	0	0	0	0	0	0	0	0	0	0	1	0.35	0	0	0	0	0
	13	2012	327968	7.66353e+06	7.33556e+06	5.10902e+06	18.531	7.93345e+06	15.8866	1	1	0	1	1	0	0	0.571429	1	0	1	1	1	0.8	1	0	1	0	0	1	1	0	1	0	1	1	1	0	0	1	0	0	1	0	0.5	0	0	1	1	0.5
	13	2013	4.44999e+06	5.05879e+06	608795	3.37252e+06	18.4791	9.43971e+06	16.0604	1	1	1	1	1	0	0	0.714286	1	1	1	1	1	1	1	1	1	0	0	1	1	1	0	1	0	1	0	0	0	0	0	0	0	0	0.4	0	0	0	0	0
	13	2014	1.30921e+07	576446	-1.25156e+07	384297	16.8524	1.35692e+07	16.4233	1	1	1	0	1	0	0	0.571429	1	0	1	1	1	0.8	1	0	1	0	0	1	1	0	0	0	0	0	0	0	0	0	0	0	0	1	0.25	0	0	0	0	0
	13	2015	7.01263e+06	7.12658e+06	113952	4.75105e+06	16.7776	1.40365e+07	16.4572	1	1	1	1	1	0	0	0.714286	1	0	1	1	1	0.8	1	0	1	0	1	1	1	0	1	0	1	1	1	0	0	1	0	0	1	0	0.55	0	0	1	1	0.5
	13	2016	4.89533e+06	7.00383e+07	6.51429e+07	4.66922e+07	16.8468	7.43893e+07	18.1248	1	1	1	1	1	0	0	0.714286	1	1	1	1	1	1	1	1	0	0	1	1	1	1	0	1	0	1	1	0	0	1	0	0	1	0	0.55	0	0	1	1	0.5
	13	2017	6.196e+06	2.67946e+06	-3.51654e+06	1.7863e+06	16.9143	8.81099e+06	15.9915	0	1	1	1	1	0	1	0.714286	1	0	0	0	1	0.4	1	1	1	1	1	1	1	0	0	0	0	1	1	1	1	1	1	1	1	1	0.8	0	0	1	1	0.5
	13	2018	4.63263e+06	2.58419e+06	-2.04844e+06	1.7228e+06	16.6681	7.16441e+06	15.7846	1	1	1	1	1	0	0	0.714286	1	1	1	0	1	0.8	1	1	0	1	1	1	0	0	1	0	1	0	0	0	0	0	0	0	0	1	0.4	0	0	0	0	0
	13	2019	4.63611e+06	7.77263e+06	3.13652e+06	5.18175e+06	15.7754	1.23186e+07	16.3266	1	1	1	1	1	1	0	0.857143	1	1	1	0	1	0.8	1	1	0	1	1	1	0	1	0	1	0	1	1	0	0	1	0	1	1	0	0.6	0	0	1	1	0.5
	13	2020	8.879e+06	4.68352e+06	-4.19548e+06	3.12235e+06	17.1267	1.3464e+07	16.4155	1	1	0	1	1	0	0	0.571429	1	0	0	1	0	0.4	1	1	1	1	1	0	0	0	0	0	0	1	1	1	0	1	0	0	1	0	0.5	0	0	1	1	0.5
	13	2021	567928	2.5267e+06	1.95877e+06	1.68447e+06	17.2885	3.07215e+06	14.9379	1	1	1	1	1	0	0	0.714286	0	1	1	1	1	0.8	1	1	0	1	1	0	1	0	1	0	1	1	1	0	0	1	0	0	1	1	0.6	0	0	1	1	0.5
	13	2022	2.57988e+06	3.40991e+06	830024	2.27327e+06	17.4504	5.94628e+06	15.5983	1	1	0	1	1	0	0	0.571429	0	0	1	1	0	0.4	1	0	0	1	1	1	0	1	1	1	0	1	1	0	1	1	0	1	1	0	0.65	0	0	1	1	0.5
	13	2023	514313	3.71903e+06	3.20472e+06	2.47935e+06	17.6122	4.20259e+06	15.2512	1	1	0	1	1	0	1	0.714286	1	1	1	1	1	1	1	0	1	1	1	1	0	0	0	0	0	0	0	0	0	0	0	0	0	0	0.25	0	0	0	0	0
C14	14	2008	732379	5.91203e+06	5.17965e+06	3.94135e+06	14.3396	6.59614e+06	15.702	1	1	1	1	0	0	0	0.571429	1	0	1	0	1	0.6	1	0	1	1	1	1	1	0	0	0	1	0	0	0	0	0	0	0	0	1	0.4	0	0	1	1	0.5
	14	2009	558608	4.35153e+06	3.79292e+06	2.90102e+06	16.9903	4.87447e+06	15.3995	1	1	0	1	1	0	1	0.714286	1	0	1	1	1	0.8	1	0	1	1	1	1	0	1	1	1	0	1	1	0	0	1	0	0	1	0	0.6	0	1	1	1	0.75
	14	2010	482131	5.83907e+06	5.35694e+06	3.89271e+06	16.6909	6.27528e+06	15.6521	1	1	0	0	1	0	1	0.571429	1	0	0	1	1	0.6	1	1	1	1	1	1	1	0	0	0	0	0	0	0	0	0	0	0	0	0	0.35	0	0	0	0	0
	14	2011	4.10519e+06	5.98036e+06	1.87518e+06	3.98691e+06	14.8791	1.00123e+07	16.1193	1	1	1	1	1	0	1	0.857143	1	1	1	1	1	1	1	1	1	0	1	1	0	0	1	0	1	1	1	1	0	1	0	0	1	1	0.65	0	1	1	1	0.75
	14	2012	1.41176e+07	1.21042e+06	-1.29072e+07	806944	16.404	1.52167e+07	16.5379	1	1	1	1	1	0	0	0.714286	1	0	1	0	0	0.4	1	0	1	0	1	1	0	1	0	1	0	1	0	0	0	0	0	0	0	0	0.35	0	0	0	0	0
	14	2013	8.11248e+06	8.46827e+06	355793	5.64552e+06	16.4428	1.64603e+07	16.6165	1	1	1	1	1	0	0	0.714286	1	1	1	1	1	1	1	0	1	0	1	0	1	1	0	0	0	1	0	0	0	0	0	0	0	1	0.35	0	0	0	0	0
	14	2014	4.59977e+06	7.01013e+07	6.55015e+07	4.67342e+07	16.8524	7.41584e+07	18.1217	1	1	1	1	1	0	0	0.714286	0	0	1	0	0	0.2	1	0	1	0	1	0	1	1	1	0	1	0	0	0	0	0	0	0	0	0	0.35	0	0	0	0	0
	14	2015	5.61139e+06	2.52359e+06	-3.0878e+06	1.68239e+06	16.7776	8.07588e+06	15.9044	1	1	1	1	1	0	0	0.714286	0	0	1	0	0	0.2	1	1	1	1	0	1	0	1	1	1	0	1	0	0	0	0	0	0	0	0	0.45	0	0	0	0	0
	14	2016	3.98237e+06	3.52963e+06	-452740	2.35309e+06	16.8468	7.45744e+06	15.8247	0	1	1	1	1	0	0	0.571429	1	1	0	1	1	0.8	1	0	0	1	0	1	0	0	0	0	0	1	0	0	0	0	0	0	0	1	0.25	0	0	0	0	0
	14	2017	2.65829e+06	1.03143e+07	7.65602e+06	6.87621e+06	16.9143	1.28784e+07	16.3711	1	1	1	1	1	0	0	0.714286	1	0	0	1	0	0.4	1	0	0	1	0	1	0	1	1	0	1	1	1	0	0	1	0	0	1	0	0.5	0	0	1	1	0.5
	14	2018	9.71181e+06	4.64545e+06	-5.06636e+06	3.09697e+06	16.6681	1.4253e+07	16.4725	1	1	0	1	1	0	0	0.571429	1	0	0	1	0	0.4	1	1	0	1	0	1	1	0	0	1	0	1	1	1	0	1	0	1	1	0	0.6	1	0	1	1	0.75
	14	2019	450579	2.5267e+06	2.07612e+06	1.68447e+06	15.7754	2.95565e+06	14.8992	1	0	1	1	1	0	0	0.571429	1	1	0	0	1	0.6	1	0	0	1	1	1	0	0	0	0	0	1	0	0	0	0	0	0	0	1	0.3	0	0	0	0	0
	14	2020	1.25991e+06	4.37979e+06	3.11988e+06	2.91986e+06	17.2246	5.59873e+06	15.5381	1	1	1	1	1	0	1	0.857143	1	1	1	1	1	1	1	1	1	1	1	1	0	1	1	0	1	0	0	0	0	0	0	0	0	0	0.45	0	0	0	0	0
	14	2021	518460	4.80633e+06	4.28787e+06	3.20422e+06	17.3747	5.28611e+06	15.4806	1	1	0	1	1	0	0	0.571429	1	0	0	0	0	0.2	1	0	1	1	1	1	0	0	1	1	0	1	0	0	0	0	0	0	0	0	0.4	0	0	0	0	0
	14	2022	514616	6.24824e+06	5.73363e+06	4.1655e+06	17.5247	6.71374e+06	15.7197	1	1	0	1	1	1	0	0.714286	1	0	1	0	1	0.6	1	1	1	1	1	1	1	1	0	0	0	1	0	0	0	0	0	0	0	1	0.5	0	0	0	0	0
	14	2023	565220	4.3208e+06	3.75558e+06	2.88053e+06	17.6748	4.85053e+06	15.3946	1	1	0	1	1	0	0	0.571429	1	0	1	1	0	0.6	1	0	1	1	1	1	1	1	1	0	1	1	1	0	0	1	0	0	1	0	0.65	0	0	1	1	0.5
C15	15	2008	1.15891e+06	8.54108e+06	7.38217e+06	5.69406e+06	18.0424	9.62953e+06	16.0803	1	1	1	1	1	0	0	0.714286	1	1	0	1	1	0.8	1	1	1	1	1	1	1	1	0	1	0	0	1	0	0	1	0	0	1	0	0.6	0	0	1	1	0.5
	15	2009	4.75789e+06	9.68028e+06	4.92239e+06	6.45352e+06	18.2291	1.43333e+07	16.4781	1	1	1	1	1	0	1	0.857143	0	0	1	0	0	0.2	1	1	1	1	1	1	1	0	0	0	0	1	0	0	0	0	0	0	0	1	0.45	0	0	0	0	0
	15	2010	3.17233e+07	584978	-3.11383e+07	389986	18.2849	3.20736e+07	17.2835	1	1	1	1	1	0	0	0.714286	0	1	1	1	1	0.8	1	1	1	1	1	1	1	0	1	0	1	0	1	0	0	0	0	0	0	0	0.5	0	0	1	1	0.5
	15	2011	1.0268e+07	9.10885e+06	-1.15914e+06	6.07257e+06	18.3686	1.92361e+07	16.7723	1	1	1	1	1	0	0	0.714286	0	0	0	0	0	0	1	1	0	1	1	1	1	1	0	1	0	1	1	1	0	1	0	0	1	1	0.7	0	0	1	1	0.5
	15	2012	7.31316e+06	7.44448e+06	131318	4.96299e+06	18.5109	1.46504e+07	16.5	1	1	1	1	1	0	0	0.714286	1	0	1	1	0	0.6	1	1	0	1	1	1	1	0	0	0	0	1	1	1	1	1	0	0	1	0	0.6	0	0	1	1	0.5
	15	2013	8.04326e+06	5.21e+06	-2.83326e+06	3.47333e+06	18.5473	1.3157e+07	16.3925	1	1	1	0	1	0	0	0.571429	0	0	1	1	0	0.4	1	1	0	0	0	1	1	0	1	0	1	1	0	0	0	0	0	0	0	0	0.35	0	0	0	0	0
	15	2014	4.16696e+06	9.5727e+06	5.40574e+06	6.3818e+06	15.4345	1.36399e+07	16.4285	1	1	0	1	1	0	1	0.714286	1	1	0	1	1	0.8	1	0	0	0	0	0	1	1	1	1	0	1	0	0	0	0	0	0	0	0	0.3	0	0	0	0	0
	15	2015	2.67006e+06	8.82238e+06	6.15231e+06	5.88158e+06	15.3869	1.1409e+07	16.2499	1	1	0	1	1	0	0	0.571429	0	0	1	0	0	0.2	1	0	1	0	0	0	1	1	0	0	0	1	0	0	0	0	0	0	0	1	0.3	0	0	0	0	0
	15	2016	1.1651e+07	4.72387e+06	-6.92717e+06	3.14925e+06	15.4997	1.6256e+07	16.604	0	1	0	1	1	0	0	0.428571	0	0	1	0	1	0.4	1	0	1	0	0	1	1	1	1	0	1	1	1	0	0	0	0	0	0	0	0.45	0	0	1	1	0.5
	15	2017	483393	2.87885e+06	2.39546e+06	1.91923e+06	15.5489	3.33782e+06	15.0208	1	1	1	1	1	0	0	0.714286	0	0	0	0	0	0	1	1	1	1	1	1	1	1	0	1	0	1	0	0	0	0	0	0	0	0	0.5	0	0	0	0	0
	15	2018	1.33802e+06	4.37979e+06	3.04177e+06	2.91986e+06	14.9517	5.67628e+06	15.5518	1	1	0	1	1	0	0	0.571429	1	0	1	1	1	0.8	1	1	1	1	0	1	0	1	1	0	0	1	1	0	0	0	0	0	0	1	0.5	0	0	0	0	0
	15	2019	556663	4.80633e+06	4.24966e+06	3.20422e+06	14.4221	5.32403e+06	15.4877	1	1	0	1	1	0	0	0.571429	1	0	0	1	1	0.6	1	1	1	1	0	1	0	1	1	0	1	1	0	0	0	0	0	0	0	0	0.45	0	0	0	0	0
	15	2020	334754	6.24824e+06	5.91349e+06	4.1655e+06	17.6765	6.53518e+06	15.6927	1	1	1	1	1	0	1	0.857143	1	0	1	0	0	0.4	1	1	1	1	1	1	0	1	0	1	0	0	1	0	0	1	0	0	1	0	0.55	0	1	1	1	0.75
	15	2021	426889	4.3208e+06	3.89391e+06	2.88053e+06	17.7819	4.7132e+06	15.3659	0	1	1	1	1	0	0	0.571429	1	0	0	1	1	0.6	1	0	1	1	1	1	0	1	1	0	0	1	1	1	1	1	0	0	1	1	0.7	0	1	1	1	0.75
	15	2022	834795	4.75883e+06	3.92404e+06	3.17256e+06	17.8874	5.553e+06	15.5298	1	1	1	1	1	0	0	0.714286	1	0	1	1	0	0.6	1	0	1	1	1	1	0	0	1	0	1	0	0	0	0	0	0	0	0	0	0.35	0	0	0	0	0
	15	2023	4.8528e+06	1.06448e+07	5.79201e+06	7.09655e+06	17.9928	1.5385e+07	16.5489	1	1	1	1	1	0	0	0.714286	1	0	0	1	1	0.6	1	0	0	1	1	1	0	1	0	1	0	0	1	0	0	0	0	0	0	0	0.35	0	0	0	0	0
C16	16	2008	2.92192e+07	796788	-2.84225e+07	531192	17.3049	2.9798e+07	17.21	1	1	1	1	1	0	0	0.714286	1	1	0	0	1	0.6	1	0	0	1	0	1	0	0	1	0	0	1	1	0	0	1	0	0	1	1	0.45	0	0	1	1	0.5
	16	2009	8.2469e+06	7.00928e+06	-1.23762e+06	4.67285e+06	17.5697	1.51454e+07	16.5332	1	1	1	1	1	1	0	0.857143	1	1	0	1	1	0.8	1	0	0	1	0	0	0	0	1	0	1	1	1	1	1	1	0	1	1	0	0.55	0	0	1	1	0.5
	16	2010	5.54988e+06	7.06497e+06	1.51509e+06	4.70998e+06	17.599	1.25232e+07	16.3431	1	1	0	1	1	0	1	0.714286	1	1	1	1	1	1	1	0	0	1	0	0	0	1	0	1	0	0	1	0	0	0	0	0	0	0	0.25	0	0	0	0	0
	16	2011	8.31746e+06	7.18826e+06	-1.1292e+06	4.79217e+06	17.6793	1.53931e+07	16.5494	1	1	1	1	0	0	0	0.571429	1	1	1	1	1	1	1	1	1	1	1	1	1	0	1	0	0	1	1	0	0	1	0	0	1	1	0.65	0	0	1	1	0.5
	16	2012	7.39369e+06	9.02992e+06	1.63623e+06	6.01995e+06	17.8588	1.63043e+07	16.6069	1	1	1	1	1	0	0	0.714286	1	0	1	0	0	0.4	1	1	1	1	1	1	1	0	1	0	1	1	1	1	0	1	0	0	1	0	0.7	0	0	1	1	0.5
	16	2013	2.71148e+06	9.45316e+06	6.74169e+06	6.30211e+06	17.8538	1.20763e+07	16.3068	1	1	0	1	1	0	0	0.571429	1	0	0	1	0	0.4	1	1	1	1	1	1	0	1	0	1	0	0	1	0	0	0	0	0	0	0	0.45	0	0	0	0	0
	16	2014	1.39393e+07	4.7964e+06	-9.1429e+06	3.1976e+06	16.3984	1.85996e+07	16.7387	1	1	0	1	1	0	0	0.571429	0	0	1	1	1	0.6	1	1	1	1	1	1	0	0	1	0	0	1	1	0	1	1	0	0	1	1	0.65	0	0	1	1	0.5
	16	2015	7.83504e+06	4.83594e+06	-2.9991e+06	3.22396e+06	16.311	1.25789e+07	16.3475	1	1	0	1	1	0	1	0.714286	0	0	1	0	0	0.2	1	0	1	0	1	1	0	0	1	0	1	1	0	0	0	0	0	0	0	0	0.35	0	0	0	0	0
	16	2016	910899	4.93228e+06	4.02138e+06	3.28819e+06	16.3593	5.80074e+06	15.5735	1	1	1	1	1	0	0	0.714286	0	0	0	0	1	0.2	1	0	1	0	0	1	0	1	0	1	0	0	1	1	0	1	0	0	1	0	0.45	0	1	1	1	0.75
	16	2017	335424	5.43045e+06	5.09502e+06	3.6203e+06	16.4358	5.72399e+06	15.5602	1	1	0	1	1	0	1	0.714286	0	0	0	0	1	0.2	1	0	1	0	0	1	0	0	1	0	0	1	1	1	1	1	0	0	1	0	0.5	0	0	1	1	0.5
	16	2018	773623	5.10138e+06	4.32776e+06	3.40092e+06	16.3283	5.83233e+06	15.5789	0	0	0	0	1	0	0	0.142857	1	1	0	1	0	0.6	1	1	1	0	0	1	0	0	1	0	1	1	0	0	0	0	0	0	0	0	0.35	0	0	0	0	0
	16	2019	648276	4.15072e+06	3.50244e+06	2.76714e+06	15.291	4.76413e+06	15.3766	1	1	1	1	1	0	1	0.857143	1	0	0	1	1	0.6	1	1	1	0	1	1	1	1	0	1	0	0	1	0	1	1	0	0	1	1	0.65	0	0	1	1	0.5
	16	2020	461731	4.65007e+06	4.18834e+06	3.10004e+06	17.2725	5.07467e+06	15.4398	1	1	0	1	1	0	1	0.714286	1	0	1	1	0	0.6	1	0	0	1	1	1	0	0	0	0	0	1	1	0	0	0	0	0	0	0	0.3	0	0	0	0	0
	16	2021	7.07075e+06	7.47004e+06	399288	4.98002e+06	17.4171	1.44352e+07	16.4852	1	1	0	1	1	0	0	0.571429	1	0	0	0	1	0.4	1	0	0	1	1	0	1	0	1	0	1	1	1	0	0	1	0	0	1	1	0.55	0	0	1	1	0.5
	16	2022	5.40092e+06	5.10611e+06	-294805	3.40408e+06	17.5617	1.04307e+07	16.1603	1	1	1	1	1	0	0	0.714286	1	1	1	1	1	1	1	0	0	1	1	0	1	1	0	1	0	0	1	0	1	0	0	0	0	0	0.4	0	0	1	1	0.5
	16	2023	9.95085e+06	2.88743e+06	-7.06342e+06	1.92496e+06	17.7063	1.2745e+07	16.3607	1	1	1	1	1	0	0	0.714286	1	1	1	0	1	0.8	1	1	1	1	1	1	0	0	0	0	0	1	1	0	0	1	0	0	1	1	0.55	0	0	1	1	0.5
C17	17	2008	2.75796e+06	4.62756e+06	1.86961e+06	3.08504e+06	16.4506	7.33187e+06	15.8077	1	1	1	1	1	0	1	0.857143	0	1	0	1	1	0.6	1	1	1	1	1	1	0	1	1	0	1	1	1	0	1	1	0	0	1	1	0.75	0	0	1	1	0.5
	17	2009	8.71789e+06	4.67382e+06	-4.04407e+06	3.11588e+06	16.2501	1.32944e+07	16.4029	1	1	1	1	1	0	0	0.714286	0	0	0	0	1	0.2	1	1	1	1	1	1	0	0	0	1	0	1	1	1	1	1	0	1	1	1	0.75	0	0	1	1	0.5
	17	2010	6.92194e+06	7.51248e+06	590546	5.00832e+06	16.4395	1.43296e+07	16.4778	1	1	1	1	1	0	0	0.714286	0	1	0	1	1	0.6	1	1	1	1	1	1	0	0	0	0	0	1	1	1	0	1	0	0	1	0	0.55	0	0	1	1	0.5
	17	2011	2.71148e+06	6.15276e+06	3.44128e+06	4.10184e+06	14.7206	8.79985e+06	15.9902	1	1	0	1	1	0	0	0.571429	0	1	1	1	0	0.6	1	1	1	1	1	1	1	1	1	0	1	0	0	0	0	0	0	0	0	1	0.55	0	0	0	0	0
	17	2012	1.43494e+07	4.7964e+06	-9.553e+06	3.1976e+06	14.541	1.90067e+07	16.7603	1	1	0	1	1	0	1	0.714286	1	0	0	0	0	0.2	1	1	1	1	1	1	1	0	0	1	0	1	0	0	0	0	0	0	0	0	0.45	0	0	0	0	0
	17	2013	1.61567e+07	6.05346e+06	-1.01032e+07	4.03564e+06	16.4004	2.20488e+07	16.9088	1	1	1	1	1	0	0	0.714286	1	1	1	1	1	1	1	1	1	1	1	1	1	0	1	0	0	1	1	0	0	0	0	0	0	1	0.55	0	0	0	0	0
	17	2014	700496	5.34032e+06	4.63982e+06	3.56021e+06	15.7041	5.99693e+06	15.6068	1	1	0	1	1	0	0	0.571429	1	0	0	1	1	0.6	1	0	1	1	0	1	1	1	1	0	1	1	0	0	0	0	0	0	0	0	0.45	0	0	0	0	0
	17	2015	518835	2.21099e+06	1.69215e+06	1.47399e+06	15.5312	2.71e+06	14.8125	1	1	0	1	1	1	0	0.714286	1	0	1	1	1	0.8	1	0	1	1	1	1	1	0	0	1	0	0	0	0	0	0	0	0	0	0	0.35	0	0	0	0	0
	17	2016	615416	2.40377e+06	1.78836e+06	1.60251e+06	15.5467	2.99726e+06	14.9132	1	1	1	1	1	0	0	0.714286	1	1	0	1	1	0.8	1	0	0	1	0	1	1	0	0	0	0	1	1	1	1	1	0	1	1	1	0.6	0	1	1	1	0.75
	17	2017	336920	2.5326e+06	2.19568e+06	1.6884e+06	15.4232	2.84867e+06	14.8624	1	1	0	1	1	0	1	0.714286	1	0	1	0	0	0.4	1	1	0	1	0	1	1	1	1	0	1	1	1	0	1	1	0	0	1	0	0.65	0	0	1	1	0.5
	17	2018	988541	7.12009e+06	6.13155e+06	4.74673e+06	15.2838	8.04973e+06	15.9011	1	1	1	1	1	0	0	0.714286	0	1	0	0	1	0.4	1	1	0	1	0	1	1	0	0	1	0	0	1	0	0	1	0	0	1	0	0.45	0	1	1	1	0.75
	17	2019	2.16224e+06	2.70039e+06	538149	1.80026e+06	14.6361	4.8273e+06	15.3898	1	1	0	1	1	0	0	0.571429	1	0	0	1	1	0.6	1	0	0	1	1	1	1	0	0	0	0	1	1	1	0	1	0	0	1	0	0.5	0	1	1	1	0.75
	17	2020	1.23393e+06	8.19246e+06	6.95854e+06	5.46164e+06	17.2393	9.35792e+06	16.0517	1	1	0	1	1	0	0	0.571429	1	0	0	1	0	0.4	1	0	1	1	1	1	0	1	1	0	1	0	0	0	0	0	0	0	0	1	0.45	0	0	0	0	0
	17	2021	522575	5.76979e+06	5.24722e+06	3.84653e+06	17.3877	6.24666e+06	15.6476	0	1	1	0	1	0	0	0.428571	1	0	1	1	1	0.8	1	0	1	0	1	1	0	0	0	1	0	1	1	1	1	1	0	1	1	0	0.6	0	1	1	1	0.75
	17	2022	295182	2.42267e+06	2.12749e+06	1.61511e+06	17.5361	2.69811e+06	14.8081	1	1	1	1	1	0	0	0.714286	1	1	0	1	1	0.8	1	1	1	0	1	1	0	1	1	0	0	1	0	0	0	0	0	0	0	0	0.4	0	0	0	0	0
	17	2023	227393	7.47751e+06	7.25012e+06	4.98501e+06	17.6844	7.64893e+06	15.8501	1	1	0	1	1	1	0	0.714286	1	1	1	1	1	1	1	1	1	0	1	0	0	1	1	0	1	1	1	0	1	1	0	1	1	1	0.7	0	0	1	1	0.5
C18	18	2008	739036	4.85816e+06	4.11912e+06	3.23877e+06	16.6222	5.55654e+06	15.5305	1	1	0	1	1	0	1	0.714286	0	0	0	0	0	0	1	1	1	0	1	0	0	1	0	1	0	0	0	0	0	0	0	0	0	0	0.3	0	0	0	0	0
	18	2009	423646	2.79503e+06	2.37138e+06	1.86335e+06	16.8168	3.19529e+06	14.9772	1	1	0	0	1	0	0	0.428571	1	0	1	1	1	0.8	1	0	1	1	1	1	1	1	0	0	0	1	1	0	0	1	0	0	1	0	0.55	1	0	1	1	0.75
	18	2010	414128	7.44013e+06	7.026e+06	4.96009e+06	17.0893	7.7972e+06	15.8693	1	1	1	1	1	0	1	0.857143	1	0	0	1	1	0.6	1	0	1	1	1	1	0	0	0	0	1	1	1	0	0	1	0	0	1	1	0.55	0	0	1	1	0.5
	18	2011	315390	1.51686e+07	1.48532e+07	1.01124e+07	17.327	1.53715e+07	16.548	1	1	1	1	1	0	0	0.714286	1	1	1	1	1	1	1	1	1	1	1	1	0	0	0	1	0	1	0	0	0	0	0	0	0	0	0.4	0	0	0	0	0
	18	2012	430151	5.33533e+06	4.90518e+06	3.55688e+06	17.428	5.7236e+06	15.5601	1	1	0	1	1	0	0	0.571429	1	0	0	0	1	0.4	1	0	1	1	1	1	1	1	1	0	0	1	0	0	0	0	0	0	0	0	0.45	0	0	0	0	0
	18	2013	240570	3.36452e+06	3.12395e+06	2.24302e+06	17.2896	3.57891e+06	15.0906	1	1	0	1	1	1	0	0.714286	1	0	0	1	1	0.6	1	1	1	1	1	1	1	1	1	0	1	0	1	1	1	1	1	0	1	1	0.85	0	1	1	1	0.75
	18	2014	364161	1.37336e+07	1.33695e+07	9.15574e+06	14.9441	1.39954e+07	16.4542	1	1	1	1	1	0	0	0.714286	1	1	1	1	1	1	1	0	0	1	1	1	1	1	0	1	0	0	0	0	0	0	0	0	0	0	0.35	0	0	0	0	0
	18	2015	430151	8.14546e+06	7.71531e+06	5.43031e+06	14.8693	8.51332e+06	15.9571	1	1	1	1	1	0	1	0.857143	1	1	0	1	1	0.8	1	0	0	1	1	1	1	0	1	0	0	1	0	0	0	0	0	0	0	0	0.35	0	0	0	0	0
	18	2016	1.14589e+06	7.45549e+06	6.3096e+06	4.97032e+06	15.1179	8.53889e+06	15.9601	1	1	0	1	1	0	0	0.571429	0	1	1	0	0	0.4	1	1	0	1	1	1	0	1	0	0	1	0	1	1	1	1	1	0	1	0	0.65	0	1	1	1	0.75
	18	2017	2.02786e+06	2.89642e+06	868569	1.93095e+06	15.0544	4.88851e+06	15.4024	1	0	0	1	1	0	0	0.428571	1	0	0	0	0	0.2	1	0	0	1	1	1	0	0	0	1	0	1	0	0	0	0	0	0	0	1	0.35	0	0	0	0	0
	18	2018	1.43699e+06	8.57614e+06	7.13915e+06	5.71743e+06	15.0393	9.9404e+06	16.1121	1	1	1	1	1	0	0	0.714286	1	1	0	0	1	0.6	1	0	1	1	1	1	0	0	1	0	0	1	0	0	0	0	0	0	0	0	0.35	0	0	0	0	0
	18	2019	503512	5.52242e+06	5.01891e+06	3.68162e+06	14.75	5.98216e+06	15.6043	1	1	0	1	1	0	0	0.571429	1	0	0	1	0	0.4	1	1	1	1	1	1	0	0	0	0	1	1	1	1	1	1	1	0	0	0	0.65	0	1	1	1	0.75
	18	2020	250989	3.05372e+06	2.80273e+06	2.03581e+06	16.9037	3.2807e+06	15.0036	1	1	1	1	1	1	0	0.857143	1	1	0	1	1	0.8	1	0	1	0	1	1	1	1	1	1	0	0	1	1	0	1	1	0	1	1	0.7	0	1	1	1	0.75
	18	2021	252522	7.70996e+06	7.45744e+06	5.13997e+06	17.0957	7.90465e+06	15.883	1	1	1	1	1	0	0	0.714286	1	1	1	0	1	0.8	1	0	1	0	1	1	1	0	0	0	0	1	0	0	0	0	0	0	0	0	0.3	0	0	0	0	0
	18	2022	1.00578e+06	5.45024e+06	4.44446e+06	3.63349e+06	17.2876	6.40912e+06	15.6732	0	1	1	1	1	1	1	0.857143	1	1	1	1	1	1	1	1	1	0	0	1	1	0	1	0	1	0	0	0	0	0	0	0	0	0	0.35	0	0	0	0	0
	18	2023	305444	2.7931e+06	2.48766e+06	1.86207e+06	17.4796	3.07604e+06	14.9392	1	1	0	0	0	0	1	0.428571	1	0	0	1	1	0.6	1	1	1	1	0	1	1	0	1	1	0	0	0	0	0	0	0	0	0	1	0.45	0	0	0	0	0
C19	19	2008	297544	7.84118e+06	7.54364e+06	5.22746e+06	17.0677	8.07961e+06	15.9049	1	1	0	1	1	0	0	0.571429	1	0	0	1	0	0.4	1	1	1	1	0	1	1	0	0	0	0	1	1	1	1	1	1	1	1	0	0.7	0	1	1	1	0.75
	19	2009	700337	1.60737e+07	1.53733e+07	1.07158e+07	17.4003	1.66522e+07	16.6281	1	1	0	1	1	0	0	0.571429	1	0	0	1	1	0.6	1	0	1	1	0	1	0	1	1	0	1	0	0	0	0	0	0	0	0	0	0.35	0	0	0	0	0
	19	2010	543058	6.31937e+06	5.77631e+06	4.21291e+06	17.7414	6.81258e+06	15.7343	1	1	0	1	1	0	0	0.571429	0	1	0	0	1	0.4	1	0	1	0	1	1	1	0	1	1	0	0	0	0	0	0	0	0	0	1	0.4	0	0	0	0	0
	19	2011	634370	2.5319e+06	1.89753e+06	1.68793e+06	18.0994	3.14327e+06	14.9608	1	1	1	1	1	0	1	0.857143	1	0	1	1	0	0.6	1	1	0	1	1	0	0	1	0	0	0	0	1	1	1	1	0	0	1	0	0.5	0	1	1	1	0.75
	19	2012	354807	1.97306e+07	1.93758e+07	1.31537e+07	18.1703	1.99395e+07	16.8082	1	1	1	1	1	1	0	0.857143	1	1	0	1	0	0.6	1	1	0	1	1	0	1	1	1	0	1	1	1	1	1	1	1	0	0	0	0.7	0	1	1	1	0.75
	19	2013	302487	1.12632e+07	1.09607e+07	7.50882e+06	18.3069	1.14817e+07	16.2563	1	1	0	1	1	0	1	0.714286	1	0	0	0	1	0.4	1	0	0	1	1	1	0	1	1	1	0	0	0	0	0	0	0	0	0	1	0.4	0	0	0	0	0
	19	2014	1.24767e+06	8.13378e+06	6.88611e+06	5.42252e+06	21.8494	9.3133e+06	16.047	1	1	1	1	1	0	1	0.857143	1	0	0	1	1	0.6	1	1	0	1	0	1	0	0	0	0	0	1	1	1	0	1	1	0	0	0	0.45	0	1	1	1	0.75
	19	2015	2.08721e+06	3.04598e+06	958775	2.03065e+06	21.9218	5.0959e+06	15.4439	1	1	1	1	1	1	0	0.857143	1	1	0	1	1	0.8	1	1	1	1	0	1	1	0	0	0	1	1	0	0	0	0	0	0	0	1	0.45	0	0	0	0	0
	19	2016	1.76321e+06	8.17608e+06	6.41287e+06	5.45072e+06	21.6839	9.86708e+06	16.1047	1	1	0	1	1	0	0	0.571429	1	0	0	0	0	0.2	1	1	1	1	0	1	0	0	1	1	0	1	1	0	0	0	0	0	0	1	0.5	0	0	0	0	0
	19	2017	464825	5.2473e+06	4.78248e+06	3.4982e+06	21.6973	5.67064e+06	15.5508	1	1	0	1	1	0	0	0.571429	1	0	1	0	1	0.6	1	1	1	1	0	1	1	1	0	0	0	0	1	1	1	1	0	1	1	1	0.7	0	1	1	1	0.75
	19	2018	207913	2.92877e+06	2.72086e+06	1.95251e+06	21.7732	3.1139e+06	14.9514	1	1	0	1	1	0	0	0.571429	1	0	0	0	1	0.4	1	1	1	0	1	1	0	1	1	0	1	1	0	0	0	0	0	0	0	0	0.45	0	0	0	0	0
	19	2019	256912	7.2382e+06	6.98129e+06	4.82547e+06	21.9572	7.44067e+06	15.8225	1	1	1	1	1	0	0	0.714286	0	0	0	1	1	0.4	1	1	1	1	1	1	0	1	0	1	0	1	0	0	0	0	0	0	0	1	0.5	0	0	0	0	0
	19	2020	1.35489e+06	5.19003e+06	3.83513e+06	3.46002e+06	17.1438	6.49738e+06	15.6869	1	1	1	1	1	0	1	0.857143	1	1	1	1	0	0.8	1	1	1	0	1	1	0	1	1	0	0	1	1	0	0	0	0	0	0	0	0.45	0	0	0	0	0
	19	2021	451201	3.32753e+06	2.87633e+06	2.21835e+06	17.1454	3.75128e+06	15.1376	1	1	0	1	1	0	1	0.714286	1	0	1	1	1	0.8	1	1	1	1	1	1	1	0	0	0	1	0	0	0	0	0	0	0	0	0	0.4	0	0	0	0	0
	19	2022	435797	7.52127e+06	7.08548e+06	5.01418e+06	17.147	7.89927e+06	15.8823	1	1	0	1	1	0	0	0.571429	1	0	0	1	0	0.4	1	1	1	1	1	1	1	0	0	1	0	1	1	0	0	0	0	0	0	1	0.55	0	0	0	0	0
	19	2023	903694	1.63436e+07	1.54399e+07	1.08957e+07	17.1487	1.7122e+07	16.6559	1	1	1	1	1	0	0	0.714286	1	1	0	0	0	0.4	1	0	1	1	1	1	1	1	1	0	0	1	0	0	0	0	0	0	0	0	0.45	0	0	0	0	0
C20	20	2008	517368	8.85688e+07	8.80515e+07	5.90459e+07	15.1734	8.84391e+07	18.2978	1	1	0	0	1	0	0	0.428571	1	0	0	1	0	0.4	1	1	1	0	1	1	0	0	0	0	1	0	1	1	1	1	1	0	1	0	0.6	0	0	1	1	0.5
	20	2009	418365	3.81958e+07	3.77775e+07	2.54639e+07	15.9223	3.83337e+07	17.4618	1	1	1	1	1	0	1	0.857143	1	1	0	0	1	0.6	1	0	0	1	1	1	0	1	0	1	0	1	1	1	1	1	1	0	1	1	0.7	0	1	1	1	0.75
	20	2010	834007	1.90195e+07	1.81855e+07	1.26797e+07	14.3399	1.97093e+07	16.7966	1	1	0	1	1	1	0	0.714286	1	0	0	1	1	0.6	1	0	0	0	1	1	0	0	0	0	0	1	1	1	1	1	1	0	1	0	0.5	0	1	1	1	0.75
	20	2011	279482	1.336e+07	1.30805e+07	8.90666e+06	16.6827	1.35404e+07	16.4212	1	1	0	1	1	0	0	0.571429	1	0	0	0	1	0.4	1	0	0	1	0	1	0	0	0	0	1	0	1	1	1	1	1	1	1	1	0.6	0	1	1	1	0.75
	20	2012	1.3926e+06	9.17619e+06	7.78358e+06	6.11746e+06	14.7647	1.0492e+07	16.1661	1	1	1	0	1	0	1	0.714286	1	0	1	1	1	0.8	1	0	1	0	0	1	1	1	1	1	0	1	0	1	1	1	0	1	1	1	0.7	0	0	1	1	0.5
	20	2013	3.33806e+06	3.3598e+06	21732.3	2.23986e+06	14.6528	6.64921e+06	15.71	0	1	0	0	1	0	0	0.285714	0	0	0	1	1	0.4	1	0	0	1	0	0	1	0	1	0	0	1	1	1	1	1	1	1	1	1	0.65	0	1	1	1	0.75
	20	2014	2.25514e+06	9.27277e+06	7.01764e+06	6.18185e+06	16.8779	1.14442e+07	16.253	1	1	1	0	1	0	1	0.714286	1	0	1	1	1	0.8	1	0	0	0	1	0	1	0	1	0	1	0	0	0	0	0	0	0	0	1	0.3	0	0	0	0	0
	20	2015	603185	5.48533e+06	4.88215e+06	3.65689e+06	18.5624	6.04429e+06	15.6146	1	1	1	0	1	0	0	0.571429	1	0	1	0	0	0.4	1	1	0	1	1	1	1	1	0	1	0	1	0	0	0	0	0	0	0	0	0.45	0	0	0	0	0
	20	2016	259389	3.78744e+06	3.52805e+06	2.52496e+06	19.472	4.01743e+06	15.2062	1	0	1	1	1	0	1	0.714286	1	0	1	1	1	0.8	1	1	1	1	1	1	1	0	1	0	0	1	0	0	0	0	0	0	0	0	0.45	0	0	0	0	0
	20	2017	343795	8.25775e+06	7.91395e+06	5.50517e+06	17.6514	8.53906e+06	15.9602	1	1	1	1	1	0	0	0.714286	1	1	1	1	1	1	1	1	1	1	1	1	1	1	0	0	1	0	0	0	0	0	0	0	0	0	0.45	0	0	0	0	0
	20	2018	1.74202e+06	5.12168e+06	3.37966e+06	3.41446e+06	19.3842	6.81385e+06	15.7345	1	1	1	1	1	1	0	0.857143	1	0	1	1	1	0.8	1	1	1	1	1	1	0	0	1	1	0	0	0	0	0	0	0	0	0	1	0.45	0	0	0	0	0
	20	2019	488230	3.43434e+06	2.94611e+06	2.28956e+06	15.7101	3.89407e+06	15.175	1	1	1	1	1	0	0	0.714286	1	0	1	1	1	0.8	1	1	1	1	1	0	1	1	0	0	0	1	0	0	0	0	0	0	0	0	0.4	0	0	0	0	0
	20	2020	473290	8.61685e+06	8.14356e+06	5.74457e+06	17.3627	9.02411e+06	16.0154	1	1	0	1	1	0	0	0.571429	1	0	1	1	1	0.8	1	1	1	1	1	0	1	1	1	0	1	0	1	0	0	0	0	0	0	0	0.5	0	0	0	0	0
	20	2021	1.25379e+06	1.34711e+07	1.22173e+07	8.98073e+06	17.2657	1.46179e+07	16.4978	1	1	0	1	1	0	1	0.714286	1	0	1	1	1	0.8	1	1	1	1	0	1	0	1	1	1	0	1	0	0	0	0	0	0	0	1	0.5	0	0	0	0	0
	20	2022	645945	9.86739e+07	9.80279e+07	6.57826e+07	17.1688	9.85984e+07	18.4066	1	1	1	1	1	0	0	0.714286	1	0	1	0	1	0.6	0	0	1	1	0	1	1	0	1	0	0	0	1	1	1	1	1	0	0	0	0.5	0	1	1	1	0.75
	20	2023	226503	3.54684e+07	3.52418e+07	2.36456e+07	17.0718	3.54356e+07	17.3832	1	1	1	1	1	0	0	0.714286	1	0	1	1	1	0.8	0	1	0	1	0	1	0	0	0	0	1	1	1	1	1	1	1	0	0	1	0.55	0	1	1	1	0.75
C21	21	2008	361403	1.11692e+07	1.08078e+07	7.44612e+06	16.1127	1.14468e+07	16.2532	1	1	1	1	1	0	0	0.714286	1	1	1	1	0	0.8	0	0	0	1	0	1	0	1	1	1	0	0	1	1	1	1	1	0	0	0	0.5	0	1	1	1	0.75
	21	2009	227580	2.24005e+07	2.2173e+07	1.49337e+07	16.4304	2.24638e+07	16.9274	1	1	1	0	1	0	1	0.714286	1	0	0	1	0	0.4	0	0	0	1	1	1	0	0	0	0	0	1	1	0	0	0	0	0	0	0	0.25	0	0	0	0	0
	21	2010	1.54666e+06	9.17619e+06	7.62953e+06	6.11746e+06	16.6474	1.0645e+07	16.1806	0	1	1	1	1	1	0	0.714286	1	1	1	1	1	1	0	0	0	1	1	0	0	0	1	0	1	1	1	1	1	1	1	1	1	1	0.65	0	1	1	1	0.75
	21	2011	4.10002e+06	3.3598e+06	-740220	2.23986e+06	16.832	7.40563e+06	15.8178	1	1	1	1	1	1	0	0.857143	1	1	1	1	1	1	0	0	0	1	1	1	1	1	1	1	0	1	0	0	0	0	0	0	0	0	0.4	0	0	0	0	0
	21	2012	3.18745e+06	9.27277e+06	6.08532e+06	6.18185e+06	16.8762	1.23697e+07	16.3308	1	1	1	1	1	1	1	1	1	0	1	1	0	0.6	0	1	1	0	1	0	1	0	0	0	0	0	0	0	0	0	0	0	0	0	0.2	0	0	0	0	0
	21	2013	727490	5.48533e+06	4.75784e+06	3.65689e+06	17.0164	6.16769e+06	15.6348	1	1	1	1	1	1	0	0.857143	0	0	1	0	1	0.4	0	1	1	1	1	1	1	0	1	0	1	1	1	0	1	1	1	1	1	1	0.8	0	1	1	1	0.75
	21	2014	259710	3.78744e+06	3.52773e+06	2.52496e+06	22.0657	4.01775e+06	15.2062	1	1	0	0	1	0	0	0.428571	1	0	1	1	0	0.6	0	1	1	0	1	1	1	0	1	1	0	1	0	0	0	0	0	0	0	0	0.4	0	0	0	0	0
	21	2015	467780	8.25775e+06	7.78997e+06	5.50517e+06	22.0927	8.66215e+06	15.9745	1	1	0	0	1	0	0	0.428571	1	0	1	1	1	0.8	0	1	1	1	1	0	1	1	0	0	0	0	0	0	0	0	0	0	0	0	0.3	0	0	0	0	0
	21	2016	2.4706e+06	5.12168e+06	2.65108e+06	3.41446e+06	22.1403	7.53714e+06	15.8354	1	1	1	1	1	0	1	0.857143	1	1	1	1	1	1	0	1	1	0	1	1	1	0	1	0	1	1	1	1	1	1	1	0	1	1	0.75	0	1	1	1	0.75
	21	2017	847329	3.43434e+06	2.58701e+06	2.28956e+06	22.3122	4.25056e+06	15.2626	1	1	1	1	1	0	0	0.714286	1	1	1	0	0	0.6	0	1	1	1	0	1	0	0	0	1	0	1	0	0	0	0	0	0	0	0	0.3	0	0	0	0	0
	21	2018	826260	8.25775e+06	7.43149e+06	5.50517e+06	22.3302	9.01802e+06	16.0147	1	1	1	0	0	0	0	0.428571	1	0	1	1	1	0.8	0	0	1	1	0	0	0	0	0	0	0	0	0	0	1	1	1	0	1	0	0.3	0	0	1	1	0.5
	21	2019	1.62327e+06	1.32868e+07	1.16636e+07	8.85789e+06	22.5527	1.48018e+07	16.5103	1	1	1	0	1	0	0	0.571429	1	0	1	1	1	0.8	0	0	1	1	0	1	0	1	1	0	1	1	0	0	0	0	0	0	0	1	0.4	0	0	0	0	0
	21	2020	914916	1.91763e+07	1.82614e+07	1.27842e+07	17.6534	1.99453e+07	16.8085	1	1	1	1	1	0	0	0.714286	1	0	1	1	1	0.8	0	0	1	1	1	1	1	0	1	1	0	0	0	0	0	0	0	0	0	0	0.35	0	0	0	0	0
	21	2021	942305	8.26812e+06	7.32582e+06	5.51208e+06	17.4937	9.14352e+06	16.0286	1	1	1	1	1	0	0	0.714286	1	1	1	0	1	0.8	0	0	0	1	1	1	0	1	0	0	0	1	0	0	0	0	0	0	0	0	0.25	0	0	0	0	0
	21	2022	1.98772e+06	1.09082e+07	8.92051e+06	7.27215e+06	17.3341	1.28023e+07	16.3651	1	1	1	1	1	0	0	0.714286	1	0	1	1	1	0.8	0	1	0	1	1	1	1	1	0	0	1	1	0	0	0	0	0	0	0	1	0.45	0	0	0	0	0
	21	2023	530596	1.07935e+07	1.02629e+07	7.19565e+06	17.1745	1.12418e+07	16.2352	1	1	1	1	1	0	0	0.714286	1	1	1	1	1	1	0	1	0	1	1	1	0	1	1	1	0	1	1	0	1	1	1	0	1	0	0.65	0	1	1	1	0.75
C22	22	2008	1.62725e+06	9.76822e+06	8.14097e+06	6.51215e+06	15.1504	1.13127e+07	16.2414	1	1	1	1	1	0	1	0.857143	0	1	1	1	1	0.8	0	1	0	0	1	1	0	1	0	0	0	0	0	0	0	0	0	0	0	0	0.2	0	0	0	0	0
	22	2009	3.37714e+06	3.51794e+06	140800	2.34529e+06	15.5219	6.845e+06	15.739	1	1	0	1	1	0	0	0.571429	1	0	1	1	1	0.8	0	1	0	0	1	1	0	1	1	0	1	1	0	0	0	0	0	0	0	0	0.35	0	0	0	0	0
	22	2010	3.65655e+06	9.43357e+06	5.77702e+06	6.28905e+06	16.0045	1.2995e+07	16.3801	1	1	1	1	1	1	0	0.857143	1	0	1	0	1	0.6	0	1	0	1	1	1	0	1	1	1	0	1	0	0	0	0	0	0	0	1	0.45	0	0	0	0	0
	22	2011	801669	5.09997e+06	4.2983e+06	3.39998e+06	15.9793	5.85877e+06	15.5835	1	1	1	1	1	0	0	0.714286	1	0	1	0	1	0.6	0	0	0	0	1	0	0	1	0	0	0	1	0	0	0	0	0	0	0	0	0.15	0	0	0	0	0
	22	2012	340077	4.3336e+06	3.99352e+06	2.88907e+06	14.6446	4.63973e+06	15.3502	1	1	1	0	1	0	0	0.571429	1	1	1	0	1	0.8	1	0	1	0	1	1	0	0	1	0	1	1	0	0	0	0	0	0	0	0	0.35	0	0	0	0	0
	22	2013	461591	8.55754e+06	8.09594e+06	5.70502e+06	14.5276	8.95361e+06	16.0076	1	1	1	1	1	1	1	1	1	0	1	0	0	0.4	1	0	1	0	0	1	0	0	1	1	0	0	0	0	0	0	0	0	0	0	0.25	0	0	0	0	0
	22	2014	2.88491e+06	5.65224e+06	2.76733e+06	3.76816e+06	21.416	8.47514e+06	15.9526	0	1	1	0	1	0	0	0.428571	1	1	1	1	1	1	1	0	1	0	0	1	1	0	0	0	0	1	1	1	1	1	1	0	1	1	0.6	0	1	1	1	0.75
	22	2015	718148	3.60443e+06	2.88628e+06	2.40295e+06	21.3608	4.29118e+06	15.2721	1	0	1	1	1	0	0	0.571429	1	0	1	1	1	0.8	1	1	1	0	0	1	0	1	0	0	1	0	1	1	1	1	1	0	1	0	0.6	0	1	1	1	0.75
	22	2016	698551	8.63245e+06	7.9339e+06	5.75496e+06	21.411	9.26322e+06	16.0416	1	1	0	0	1	0	0	0.428571	0	0	0	0	0	0	1	1	1	0	1	0	1	0	1	1	0	1	1	1	1	1	1	0	1	0	0.7	0	1	1	1	0.75
	22	2017	2.16676e+06	1.32222e+07	1.10554e+07	8.81479e+06	21.5915	1.52772e+07	16.5419	1	1	0	1	1	0	0	0.571429	1	0	1	0	1	0.6	1	1	1	0	1	1	1	1	0	0	0	1	0	0	0	0	0	0	0	1	0.45	0	0	0	0	0
	22	2018	500594	1.64489e+07	1.59483e+07	1.09659e+07	21.5211	1.68263e+07	16.6385	1	1	1	1	1	0	0	0.714286	1	0	1	1	1	0.8	1	1	1	1	1	1	1	1	0	0	1	1	1	1	1	1	1	0	1	1	0.85	0	1	1	1	0.75
	22	2019	385446	8.26812e+06	7.88268e+06	5.51208e+06	21.9004	8.59071e+06	15.9662	1	1	1	0	1	0	1	0.714286	1	1	1	0	1	0.8	1	0	1	1	1	1	1	1	1	1	0	1	0	0	0	0	0	0	0	1	0.55	0	0	0	0	0
	22	2020	535162	8.18074e+06	7.64558e+06	5.45383e+06	18.92	8.65259e+06	15.9734	1	1	1	0	1	1	0	0.714286	1	1	1	1	1	1	1	0	0	1	1	1	1	0	0	0	0	0	1	1	1	1	1	1	1	0	0.6	0	1	1	1	0.75
	22	2021	671777	8.00838e+06	7.3366e+06	5.33892e+06	17.7505	8.6171e+06	15.9693	1	1	1	0	1	0	0	0.571429	1	1	1	1	1	1	1	0	0	1	0	1	1	0	0	0	1	1	1	1	1	1	1	0	1	0	0.6	0	1	1	1	0.75
	22	2022	303412	1.12323e+08	1.1202e+08	7.48823e+07	16.5811	1.11809e+08	18.5323	1	1	1	0	1	0	0	0.571429	1	0	1	0	1	0.6	1	0	0	1	0	1	1	1	1	1	0	1	0	0	0	0	0	0	0	1	0.45	0	0	0	0	0
	22	2023	306092	9.37518e+06	9.06909e+06	6.25012e+06	15.4116	9.61095e+06	16.0784	1	1	1	0	1	0	0	0.571429	1	0	1	0	1	0.6	1	0	0	1	1	1	0	0	1	0	0	1	0	0	0	0	0	0	0	0	0.3	0	0	0	0	0
C23	23	2008	1.06757e+06	1.63742e+07	1.53067e+07	1.09162e+07	15.852	1.73151e+07	16.6671	1	1	1	1	1	1	1	1	1	1	0	0	1	0.6	1	1	0	0	1	1	1	0	1	0	1	0	0	0	0	0	0	0	0	0	0.35	0	0	0	0	0
	23	2009	721090	4.80757e+06	4.08648e+06	3.20505e+06	16.0108	5.4885e+06	15.5182	0	1	0	1	1	1	0	0.571429	0	1	0	1	0	0.4	1	1	0	0	1	1	0	1	1	1	0	1	0	0	0	0	0	0	0	0	0.4	0	0	0	0	0
	23	2010	441549	2.52676e+06	2.08521e+06	1.68451e+06	16.16	2.94675e+06	14.8962	1	1	0	1	1	1	0	0.714286	1	1	0	0	0	0.4	1	1	1	0	1	1	0	0	0	0	0	1	0	0	0	0	0	0	0	1	0.35	0	0	0	0	0
	23	2011	485306	8.78014e+06	8.29483e+06	5.85343e+06	15.7986	9.19814e+06	16.0345	0	1	1	1	1	1	0	0.714286	1	1	0	1	0	0.6	1	1	0	1	1	1	0	0	0	0	1	1	0	0	0	0	0	0	0	0	0.35	0	0	0	0	0
	23	2012	265639	2.59469e+07	2.56813e+07	1.7298e+07	16.225	2.60222e+07	17.0745	1	1	1	1	1	0	1	0.857143	1	0	1	1	0	0.6	1	1	1	1	0	1	0	1	0	1	0	1	0	0	0	0	0	0	0	0	0.4	0	0	0	0	0
	23	2013	251894	3.19975e+06	2.94785e+06	2.13317e+06	16.4698	3.42657e+06	15.0471	1	1	1	1	1	0	0	0.714286	1	0	1	0	0	0.4	1	1	0	1	0	1	0	0	1	0	0	1	0	0	0	0	0	0	0	0	0.3	0	0	0	0	0
	23	2014	1.04513e+06	5.65724e+06	4.61211e+06	3.77149e+06	16.5991	6.65368e+06	15.7107	1	1	1	1	1	1	0	0.857143	1	0	1	0	0	0.4	1	1	1	1	1	0	1	0	0	0	1	1	0	0	0	0	0	0	0	0	0.4	0	0	0	0	0
	23	2015	1.55896e+06	6.33515e+06	4.77619e+06	4.22344e+06	16.7654	7.83677e+06	15.8743	1	1	0	1	1	0	0	0.571429	1	1	0	0	0	0.4	1	0	0	0	1	0	1	1	0	1	0	1	1	1	1	1	0	0	1	1	0.6	0	0	1	1	0.5
	23	2016	2.4323e+06	3.8859e+06	1.4536e+06	2.5906e+06	16.756	6.27231e+06	15.6517	0	1	0	1	1	0	0	0.428571	1	1	1	1	0	0.8	1	0	1	0	1	1	1	1	0	0	0	0	0	0	0	0	0	0	0	0	0.3	0	0	0	0	0
	23	2017	1.81209e+06	2.44925e+06	637159	1.63283e+06	16.8995	4.23039e+06	15.2578	1	1	1	1	1	0	1	0.857143	1	1	1	1	1	1	1	1	0	1	1	1	1	1	1	0	1	1	0	0	0	0	0	0	0	0	0.5	0	0	0	0	0
	23	2018	747449	7.83046e+06	7.08302e+06	5.22031e+06	16.9073	8.5156e+06	15.9574	1	1	1	1	1	0	0	0.714286	1	0	1	0	1	0.6	1	1	0	1	1	1	1	1	1	1	0	1	0	0	0	0	0	0	0	0	0.5	0	0	0	0	0
	23	2019	473543	3.8358e+06	3.36226e+06	2.5572e+06	16.7607	4.27804e+06	15.269	1	1	1	1	1	0	0	0.714286	1	1	1	1	0	0.8	1	1	0	1	0	1	1	0	0	0	0	1	1	1	1	1	1	0	1	0	0.6	0	0	1	1	0.5
	23	2020	936796	4.06228e+06	3.12549e+06	2.70819e+06	16.5249	4.96277e+06	15.4175	1	1	1	1	1	0	0	0.714286	0	0	1	1	0	0.4	1	0	0	1	1	1	1	0	0	0	1	1	1	1	1	1	1	0	1	0	0.65	0	1	1	1	0.75
	23	2021	913217	4.58081e+06	3.6676e+06	3.05388e+06	16.6966	5.45412e+06	15.5119	1	1	1	0	0	0	1	0.571429	1	1	1	1	1	1	1	0	1	0	1	1	1	1	1	1	0	1	0	0	0	0	0	0	0	0	0.45	0	0	0	0	0
	23	2022	895635	2.51596e+06	1.62033e+06	1.67731e+06	16.8682	3.38681e+06	15.0354	1	1	0	1	1	0	0	0.571429	1	0	0	0	0	0.2	1	0	1	1	1	1	1	1	0	0	0	0	0	0	0	0	0	0	0	0	0.35	0	0	0	0	0
	23	2023	1.12325e+06	2.93372e+06	1.81047e+06	1.95581e+06	17.0399	4.0275e+06	15.2087	1	1	1	1	1	0	0	0.714286	1	1	0	0	0	0.4	1	1	1	1	1	1	0	1	0	0	1	1	1	1	1	1	1	0	0	0	0.7	0	0	0	1	0.25
C24	24	2008	1.06689e+06	4.9209e+06	3.85401e+06	3.2806e+06	18.9417	5.9443e+06	15.5979	1	1	1	0	1	0	1	0.714286	1	1	1	0	1	0.8	1	1	1	1	0	1	0	1	1	1	0	1	0	0	0	0	0	0	0	0	0.45	0	0	0	0	0
	24	2009	1.18716e+06	6.78716e+06	5.6e+06	4.52477e+06	18.275	7.91639e+06	15.8844	1	1	1	1	1	0	0	0.714286	1	0	1	1	1	0.8	1	1	1	0	1	1	0	1	0	0	0	1	1	1	1	1	1	0	1	0	0.65	0	0	1	1	0.5
	24	2010	980422	6.47419e+06	5.49377e+06	4.31613e+06	18.4581	7.40046e+06	15.8171	1	0	1	1	1	0	0	0.571429	0	1	0	0	0	0.2	1	1	1	1	1	1	0	1	0	0	1	1	0	0	0	0	0	0	0	0	0.45	0	0	0	0	0
	24	2011	1.16476e+06	9.9485e+06	8.78373e+06	6.63233e+06	19.0201	1.10325e+07	16.2164	1	1	1	0	1	0	1	0.714286	1	1	1	0	1	0.8	1	1	1	0	1	1	1	1	1	1	0	1	0	0	0	0	0	0	0	0	0.5	0	0	0	0	0
	24	2012	1.33615e+06	1.08598e+07	9.52369e+06	7.23989e+06	19.2465	1.21074e+07	16.3093	1	1	1	0	1	1	0	0.714286	1	1	1	1	1	1	1	1	1	0	1	1	1	0	0	0	0	1	0	0	0	0	0	0	0	0	0.35	0	0	0	0	0
	24	2013	1.39113e+06	9.45386e+06	8.06273e+06	6.30257e+06	18.7597	1.07662e+07	16.1919	1	1	1	1	1	0	0	0.714286	1	1	1	1	0	0.8	1	0	1	1	0	1	0	0	0	0	1	0	0	0	0	0	0	0	0	0	0.25	0	0	0	0	0
	24	2014	1.30763e+06	9.62945e+06	8.32182e+06	6.41963e+06	20.2859	1.08576e+07	16.2004	1	1	1	0	1	0	0	0.571429	1	1	0	0	0	0.4	1	0	1	1	1	1	1	0	1	1	0	1	0	0	0	0	0	0	0	0	0.45	0	0	0	0	0
	24	2015	1.25143e+06	9.38064e+06	8.12921e+06	6.25376e+06	20.4684	1.05548e+07	16.1721	1	1	1	1	1	0	1	0.857143	1	0	1	0	0	0.4	1	0	1	1	1	1	1	1	0	0	0	1	0	0	0	0	0	0	0	0	0.4	0	0	0	0	0
	24	2016	701305	3.21528e+06	2.51398e+06	2.14352e+06	17.5921	3.88814e+06	15.1734	1	1	1	1	1	0	1	0.857143	1	0	1	1	1	0.8	1	0	0	1	1	1	1	1	0	0	1	1	1	1	1	1	0	1	1	0	0.7	1	1	1	0	0.75
	24	2017	496826	2.91194e+06	2.41511e+06	1.94129e+06	17.8404	3.384e+06	15.0346	1	1	1	1	1	0	0	0.714286	1	1	1	1	0	0.8	1	1	0	0	1	0	1	1	1	1	0	1	1	1	1	0	0	0	0	0	0.55	1	1	1	0	0.75
	24	2018	795859	3.82519e+06	3.02933e+06	2.55012e+06	17.8197	4.58748e+06	15.3388	1	1	1	1	1	0	1	0.857143	1	1	1	0	1	0.8	1	1	0	0	1	0	1	0	0	0	0	1	1	1	1	0	0	0	0	0	0.4	1	0	0	0	0.25
	24	2019	914046	2.71645e+06	1.8024e+06	1.81097e+06	17.8876	3.60412e+06	15.0976	1	1	0	1	1	0	1	0.714286	0	1	1	1	1	0.8	1	1	0	0	0	1	1	1	0	0	1	0	1	1	1	0	0	0	0	0	0.45	1	1	1	0	0.75
	24	2020	714892	5.16072e+06	4.44583e+06	3.44048e+06	14.4716	5.83293e+06	15.579	1	1	0	1	1	1	0	0.714286	1	0	1	1	0	0.6	1	1	0	1	0	1	1	0	1	1	0	1	1	1	1	0	0	0	0	0	0.55	1	1	1	0	0.75
	24	2021	901801	4.90558e+06	4.00377e+06	3.27038e+06	15.1117	5.76519e+06	15.5673	0	1	0	1	1	1	0	0.571429	1	1	1	1	0	0.8	1	1	0	1	1	1	1	0	0	0	0	1	0	0	0	0	0	0	0	0	0.35	0	0	0	0	0
	24	2022	1.04865e+06	9.47434e+06	8.42569e+06	6.31623e+06	15.7517	1.04465e+07	16.1618	1	1	1	0	1	0	0	0.571429	1	0	1	0	1	0.6	1	1	0	0	1	1	1	1	0	0	1	0	1	1	1	0	0	0	0	0	0.5	1	1	0	0	0.5
	24	2023	945870	4.56003e+06	3.61416e+06	3.04002e+06	16.3917	5.46591e+06	15.514	1	1	1	1	1	0	1	0.857143	1	0	1	1	1	0.8	1	0	1	0	1	1	1	0	1	1	0	1	1	1	1	1	0	1	1	0	0.7	1	1	1	0	0.75
C25	25	2008	1.1204e+06	6.39029e+06	5.26989e+06	4.26019e+06	18.2645	7.45613e+06	15.8245	1	1	1	1	1	0	1	0.857143	1	1	1	1	1	1	1	0	1	1	1	1	1	0	0	0	0	0	1	1	1	0	0	0	0	0	0.45	1	1	1	0	0.75
	25	2009	1.18556e+06	7.25505e+06	6.06949e+06	4.8367e+06	17.5359	8.3793e+06	15.9413	1	1	1	0	1	0	0	0.571429	1	1	1	0	0	0.6	1	0	1	0	1	0	1	1	0	0	1	0	1	0	0	0	0	0	0	0	0.35	0	0	0	0	0
	25	2010	1.33984e+06	7.70526e+06	6.36541e+06	5.13684e+06	17.6414	8.9794e+06	16.0104	1	1	1	1	1	0	0	0.714286	1	1	1	1	1	1	1	1	1	0	0	0	1	0	1	1	0	0	1	1	0	0	1	1	1	1	0.6	1	1	1	1	1
	25	2011	1.40768e+06	9.43106e+06	8.02339e+06	6.28738e+06	18.2847	1.076e+07	16.1913	1	1	1	1	1	1	0	0.857143	1	0	1	1	1	0.8	1	1	1	1	0	1	1	1	0	0	0	1	1	1	1	1	0	0	0	0	0.6	1	0	1	1	0.75
	25	2012	1.24226e+06	9.18583e+06	7.94357e+06	6.12389e+06	18.2892	1.03523e+07	16.1527	1	1	1	1	1	0	0	0.714286	0	1	1	0	1	0.6	1	1	1	1	0	1	1	1	0	0	1	1	0	0	0	0	0	0	0	0	0.45	0	0	0	0	0
	25	2013	1.22288e+06	9.68794e+06	8.46506e+06	6.45863e+06	17.749	1.08316e+07	16.198	1	1	0	0	1	0	0	0.428571	1	1	1	1	1	1	1	1	1	1	1	1	1	1	1	1	0	0	1	1	1	1	0	1	1	0	0.8	1	0	1	0	0.5
	25	2014	667306	3.86966e+06	3.20236e+06	2.57978e+06	17.3197	4.50401e+06	15.3205	1	1	0	1	1	0	1	0.714286	1	1	0	0	0	0.4	1	0	1	1	1	1	1	0	0	0	0	1	1	1	1	0	0	0	0	0	0.5	1	1	1	0	0.75
	25	2015	479412	2.72932e+06	2.24991e+06	1.81955e+06	17.6263	3.18543e+06	14.9741	1	1	1	1	1	1	1	1	0	1	1	1	1	0.8	1	0	1	1	0	1	1	1	0	0	1	1	1	1	1	1	0	1	1	0	0.7	1	1	1	0	0.75
	25	2016	587358	3.6056e+06	3.01824e+06	2.40373e+06	17.5566	4.1625e+06	15.2416	1	0	0	0	1	0	1	0.428571	1	1	1	1	1	1	1	0	1	1	0	0	0	0	1	1	0	1	1	1	1	1	0	1	1	0	0.6	1	1	1	0	0.75
	25	2017	915457	2.33099e+06	1.41553e+06	1.55399e+06	17.691	3.22286e+06	14.9858	1	1	1	1	0	0	0	0.571429	1	1	0	0	0	0.4	1	0	0	1	0	0	0	0	0	0	0	1	1	1	1	1	0	1	0	0	0.4	1	0	0	0	0.25
	25	2018	1.17722e+06	4.79463e+06	3.61741e+06	3.19642e+06	17.7662	5.92847e+06	15.5953	0	1	0	0	1	0	0	0.285714	1	1	0	1	0	0.6	1	1	0	1	1	0	0	1	0	0	1	0	0	0	0	0	0	0	0	0	0.3	0	0	0	0	0
	25	2019	899379	5.02037e+06	4.12099e+06	3.34691e+06	17.9441	5.87675e+06	15.5865	1	1	0	0	1	1	0	0.571429	1	0	1	0	1	0.6	1	1	0	0	1	0	0	0	1	1	0	1	1	1	1	0	0	0	0	0	0.45	1	1	1	0	0.75
	25	2020	1.01661e+06	5.69607e+06	4.67946e+06	3.79738e+06	17.2484	6.66392e+06	15.7122	1	1	1	0	1	0	0	0.571429	1	1	1	1	1	1	1	1	0	0	1	0	0	0	0	0	0	1	1	1	1	0	0	0	0	0	0.35	1	1	1	0	0.75
	25	2021	1.18564e+06	6.83168e+06	5.64604e+06	4.55445e+06	17.2561	7.95908e+06	15.8898	1	1	0	0	1	0	0	0.428571	1	0	0	0	1	0.4	1	1	0	1	1	1	0	1	0	0	1	1	1	1	1	0	0	0	0	0	0.55	1	1	1	0	0.75
	25	2022	1.17853e+06	1.07549e+07	9.5764e+06	7.16995e+06	17.2638	1.18468e+07	16.2876	1	1	0	0	1	0	1	0.571429	1	1	0	1	0	0.6	1	1	0	1	0	1	1	0	0	1	0	0	0	0	0	0	0	0	0	0	0.3	0	0	0	0	0
	25	2023	996073	1.03738e+07	9.37771e+06	6.91586e+06	17.2716	1.12873e+07	16.2392	1	1	0	1	1	0	1	0.714286	0	1	1	1	1	0.8	1	1	0	1	0	0	0	0	0	0	0	0	1	1	1	0	0	0	0	0	0.3	1	1	1	0	0.75
C26	26	2008	1.34136e+06	9.8859e+06	8.54454e+06	6.5906e+06	17.9069	1.11457e+07	16.2266	1	1	1	1	1	1	0	0.857143	1	0	1	1	1	0.8	1	1	1	1	1	1	1	1	0	0	1	1	1	1	1	0	0	0	0	0	0.65	1	1	1	0	0.75
	26	2009	1.43351e+06	9.29051e+06	7.857e+06	6.19368e+06	17.3187	1.06461e+07	16.1807	1	1	1	1	1	0	0	0.714286	1	1	1	0	1	0.8	1	0	1	0	1	0	1	0	1	1	0	1	0	0	0	0	0	0	0	0	0.35	0	0	0	0	0
	26	2010	957936	9.10039e+06	8.14246e+06	6.06693e+06	17.5885	9.98527e+06	16.1166	1	1	1	1	1	0	0	0.714286	1	1	1	1	1	1	1	0	1	0	1	0	1	0	0	0	0	0	1	1	1	1	0	0	1	0	0.45	1	0	1	0	0.5
	26	2011	1.40025e+06	9.70546e+06	8.30521e+06	6.47031e+06	18.0592	1.1025e+07	16.2157	1	1	1	1	1	1	0	0.857143	1	1	1	0	0	0.6	1	1	1	1	1	0	1	1	0	0	1	1	1	1	1	1	0	0	1	0	0.7	1	1	1	0	0.75
	26	2012	582233	3.6736e+06	3.09136e+06	2.44907e+06	18.5082	4.22492e+06	15.2565	1	1	1	1	1	0	1	0.857143	1	0	1	0	1	0.6	1	1	1	1	1	1	1	0	1	1	0	1	1	1	1	0	0	0	0	0	0.65	1	0	1	0	0.5
	26	2013	446665	3.96517e+06	3.51851e+06	2.64345e+06	18.0642	4.37979e+06	15.2925	1	1	0	1	1	0	0	0.571429	1	1	0	1	0	0.6	1	1	1	1	1	0	1	0	0	0	0	0	0	0	0	0	0	0	0	0	0.3	0	0	0	0	0
	26	2014	847728	2.71645e+06	1.86872e+06	1.81097e+06	20.2435	3.53829e+06	15.0792	0	1	0	1	1	0	0	0.428571	0	1	1	1	0	0.6	1	1	0	1	1	0	1	1	0	0	1	1	1	1	1	1	0	0	0	0	0.6	1	0	0	0	0.25
	26	2015	1.13039e+06	4.3431e+06	3.21272e+06	2.8954e+06	20.4161	5.43373e+06	15.5081	1	1	1	1	1	0	1	0.857143	1	1	1	1	1	1	1	1	0	0	1	1	1	0	1	1	0	1	1	1	1	0	0	0	0	0	0.55	1	1	1	0	0.75
	26	2016	992065	1.06275e+07	9.63544e+06	7.08501e+06	16.7997	1.15352e+07	16.2609	1	1	0	1	1	0	0	0.571429	1	1	1	1	1	1	1	0	0	1	0	1	1	0	0	0	0	0	0	0	0	0	0	0	0	0	0.2	0	0	0	0	0
	26	2017	1.11409e+06	7.09578e+06	5.98169e+06	4.73052e+06	17.2402	8.15023e+06	15.9136	1	1	1	1	1	0	1	0.857143	1	0	1	1	1	0.8	1	0	0	1	0	1	1	1	0	0	1	1	0	0	0	0	0	0	0	0	0.35	0	0	0	0	0
	26	2018	985732	6.21604e+06	5.2303e+06	4.14402e+06	17.2419	7.14946e+06	15.7825	1	1	1	1	1	1	0	0.857143	1	0	1	0	1	0.6	1	0	0	1	1	0	0	0	0	1	0	1	1	1	1	0	0	0	0	0	0.4	1	1	1	0	0.75
	26	2019	988198	7.69239e+06	6.70419e+06	5.12826e+06	17.2366	8.61753e+06	15.9693	1	1	1	0	1	0	0	0.571429	1	0	1	1	0	0.6	1	1	0	1	1	0	0	1	1	0	0	0	0	0	0	0	0	0	0	0	0.3	0	0	0	0	0
	26	2020	1.18726e+06	1.07409e+07	9.55366e+06	7.16062e+06	17.275	1.18415e+07	16.2871	1	1	0	1	1	1	0	0.714286	1	1	0	0	0	0.4	1	1	0	1	1	0	0	0	0	0	1	1	1	1	1	0	0	0	0	0	0.45	1	1	1	0	0.75
	26	2021	1.22793e+06	9.93229e+06	8.70436e+06	6.62152e+06	17.3807	1.10791e+07	16.2206	1	1	0	0	1	0	0	0.428571	1	1	0	1	0	0.6	1	1	1	0	1	1	0	1	0	1	0	1	1	1	1	0	0	0	0	0	0.55	1	1	1	0	0.75
	26	2022	1.12306e+06	9.18583e+06	8.06277e+06	6.12389e+06	17.4865	1.0234e+07	16.1412	1	1	0	0	1	0	0	0.428571	0	1	0	1	0	0.4	1	1	1	1	0	0	1	0	1	0	0	1	1	1	1	0	0	0	0	0	0.5	1	1	0	0	0.5
	26	2023	1.39711e+06	9.89225e+06	8.49514e+06	6.59483e+06	17.5923	1.12074e+07	16.2321	1	1	1	0	1	0	0	0.571429	1	0	0	1	0	0.4	1	1	1	0	0	0	1	1	0	0	1	0	1	1	1	0	0	0	0	0	0.45	1	1	0	0	0.5
C27	27	2008	1.33323e+06	9.78225e+06	8.44902e+06	6.5215e+06	18.949	1.10347e+07	16.2166	1	1	0	0	1	0	0	0.428571	1	1	0	1	0	0.6	1	1	1	0	0	0	0	0	0	1	0	1	1	1	1	0	0	0	0	0	0.4	1	1	1	0	0.75
	27	2009	1.4274e+06	9.7572e+06	8.32981e+06	6.5048e+06	18.5315	1.11034e+07	16.2228	1	0	1	0	1	1	0	0.571429	1	1	1	1	1	1	1	1	1	1	1	1	0	0	1	0	0	0	0	0	1	0	0	1	1	1	0.55	1	1	1	1	1
	27	2010	591137	3.24359e+06	2.65245e+06	2.16239e+06	18.6395	3.80687e+06	15.1523	1	1	1	1	0	0	0	0.571429	1	1	1	1	1	1	1	1	1	0	1	1	0	1	0	0	1	0	1	1	1	1	0	0	1	0	0.6	1	0	1	0	0.5
	27	2011	468574	4.36974e+06	3.90116e+06	2.91316e+06	19.0861	4.80317e+06	15.3848	1	1	1	1	1	0	1	0.857143	0	0	1	1	1	0.6	1	1	0	1	1	0	0	0	0	1	0	1	0	0	1	0	1	1	1	0	0.5	1	1	1	1	1
	27	2012	759619	2.33099e+06	1.57137e+06	1.55399e+06	19.2577	3.06816e+06	14.9366	1	1	0	0	1	1	1	0.714286	1	0	1	0	0	0.4	1	1	1	1	0	0	0	1	1	0	0	1	1	0	1	0	0	0	0	0	0.45	1	0	0	0	0.25
	27	2013	911082	6.19797e+06	5.28688e+06	4.13198e+06	18.9481	7.05741e+06	15.7696	1	1	1	1	1	0	0	0.714286	1	1	1	1	0	0.8	1	0	0	1	1	0	0	0	0	0	1	1	0	0	0	0	0	0	0	0	0.25	0	0	0	0	0
	27	2014	751954	1.55794e+07	1.48275e+07	1.03863e+07	15.5567	1.62128e+07	16.6013	1	1	1	1	1	0	0	0.714286	1	0	1	1	1	0.8	1	0	1	1	1	1	1	0	1	1	0	1	1	1	1	0	0	0	0	0	0.6	1	0	1	0	0.5
	27	2015	979570	5.48706e+06	4.50749e+06	3.65804e+06	14.8277	6.41966e+06	15.6749	1	1	1	1	1	0	0	0.714286	0	0	1	0	1	0.4	1	0	0	0	1	0	1	1	1	0	0	1	0	0	0	0	0	0	0	0	0.3	0	0	0	0	0
	27	2016	1.01554e+06	6.18622e+06	5.17067e+06	4.12414e+06	14.7802	7.14945e+06	15.7825	0	1	0	1	1	1	0	0.571429	1	1	1	1	1	1	1	1	1	0	1	0	1	0	0	0	1	1	1	1	1	0	1	0	1	0	0.6	1	1	1	1	1
	27	2017	989725	5.82367e+06	4.83394e+06	3.88245e+06	15.2243	6.7639e+06	15.7271	1	1	1	1	1	1	0	0.857143	1	1	1	1	1	1	1	0	0	1	1	0	1	0	1	1	0	1	1	1	1	0	0	0	0	0	0.5	1	1	1	0	0.75
	27	2018	950528	6.77463e+06	5.8241e+06	4.51642e+06	15.8354	7.66904e+06	15.8527	1	1	0	1	1	0	1	0.714286	1	0	0	0	0	0.2	1	0	0	1	1	1	1	1	1	0	0	1	1	1	1	0	0	0	0	0	0.55	1	1	1	0	0.75
	27	2019	986450	9.51936e+06	8.53291e+06	6.34624e+06	15.1798	1.04295e+07	16.1601	1	1	1	0	1	0	0	0.571429	1	0	1	1	0	0.6	1	0	0	1	1	1	1	0	0	0	1	1	1	1	1	0	0	0	0	0	0.5	1	0	0	0	0.25
	27	2020	1.12225e+06	9.79161e+06	8.66935e+06	6.52774e+06	15.7934	1.08346e+07	16.1983	1	1	0	1	1	0	1	0.714286	1	1	0	1	0	0.6	1	1	0	1	1	1	1	0	1	1	0	0	0	0	0	0	0	0	0	0	0.4	0	0	0	0	0
	27	2021	1.18666e+06	3.69099e+06	2.50433e+06	2.46066e+06	16.6143	5.6638e+07	17.8522	1	1	1	1	1	0	0	0.714286	1	0	1	1	1	0.8	1	1	0	1	1	1	1	0	1	0	0	0	1	1	1	0	0	1	1	1	0.65	1	1	1	1	1
	27	2022	1.3324e+06	9.6911e+06	8.3587e+06	6.46073e+06	17.4351	1.09434e+07	16.2082	1	1	1	0	1	0	0	0.571429	1	0	1	1	0	0.6	1	1	0	1	1	1	1	1	0	0	1	1	1	1	1	0	0	0	0	0	0.6	1	0	1	0	0.5
	27	2023	969035	1.03224e+07	9.35332e+06	6.88157e+06	18.2559	1.12094e+07	16.2323	1	1	1	1	1	0	0	0.714286	0	1	1	0	1	0.6	1	1	1	0	1	0	1	0	0	1	0	1	1	1	1	0	0	0	0	0	0.5	1	0	1	0	0.5
C28	28	2008	759576	5.59288e+06	4.8333e+06	3.72858e+06	18.6172	6.30631e+06	15.6571	1	1	0	0	1	0	0	0.428571	1	1	0	0	0	0.4	1	1	1	1	0	0	0	0	1	0	0	1	1	1	1	0	0	0	0	0	0.45	1	0	1	0	0.5
	28	2009	493267	2.83872e+06	2.34546e+06	1.89248e+06	18.1495	3.30779e+06	15.0118	1	1	0	1	1	0	1	0.714286	1	0	1	0	0	0.4	1	1	1	1	0	0	0	0	0	0	1	0	1	1	1	0	0	0	0	0	0.4	1	1	0	0	0.5
	28	2010	743095	4.3431e+06	3.60001e+06	2.8954e+06	18.8404	5.04925e+06	15.4348	1	1	0	1	1	0	1	0.714286	1	0	0	0	0	0.2	1	0	1	1	1	1	1	1	1	1	0	1	0	0	0	0	0	0	0	0	0.5	0	0	0	0	0
	28	2011	987187	3.78166e+06	2.79447e+06	2.5211e+06	18.6752	4.7342e+06	15.3703	1	1	1	0	1	1	0	0.714286	1	1	1	1	1	1	1	0	1	1	1	1	1	0	1	0	0	1	1	1	1	0	0	0	0	0	0.55	1	1	0	0	0.5
	28	2012	861089	3.11393e+06	2.25285e+06	2.07596e+06	18.6649	3.94615e+06	15.1883	1	1	0	0	1	0	0	0.428571	1	0	0	1	0	0.4	1	1	1	0	1	1	1	1	0	0	1	1	1	0	1	0	0	0	0	0	0.55	1	1	1	0	0.75
	28	2013	973634	3.96517e+06	2.99154e+06	2.64345e+06	18.7444	4.90293e+06	15.4053	1	1	0	1	1	0	0	0.571429	1	1	1	1	0	0.8	1	1	1	1	1	1	1	1	0	1	0	1	1	1	1	0	0	0	0	0	0.65	1	0	0	0	0.25
	28	2014	1.01311e+06	4.49376e+06	3.48065e+06	2.99584e+06	16.1376	5.46686e+06	15.5142	1	1	1	1	1	1	0	0.857143	1	0	0	1	0	0.4	1	0	1	1	1	1	1	0	1	0	0	1	0	0	0	0	0	0	0	0	0.4	0	0	0	0	0
	28	2015	951736	3.72323e+06	2.7715e+06	2.48215e+06	16.3645	4.64101e+06	15.3504	0	0	1	1	1	0	0	0.428571	1	1	1	1	1	1	1	0	1	0	1	1	1	0	0	0	1	1	1	1	1	1	0	1	1	0	0.65	1	0	1	0	0.5
	28	2016	983299	6.76117e+06	5.77787e+06	4.50744e+06	16.7778	7.68821e+06	15.8552	1	1	1	1	1	0	1	0.857143	1	0	1	1	1	0.8	1	0	1	0	1	1	1	1	0	1	0	1	1	1	1	0	0	0	0	0	0.55	1	1	1	0	0.75
	28	2017	949012	8.60426e+06	7.65524e+06	5.73617e+06	16.6146	9.48387e+06	16.0651	1	1	0	1	1	0	0	0.571429	0	1	1	1	1	0.8	1	1	1	1	0	1	1	0	1	0	0	0	1	1	1	0	0	0	0	0	0.5	1	1	0	0	0.5
	28	2018	1.1157e+06	1.01254e+07	9.00967e+06	6.75025e+06	14.4164	1.11594e+07	16.2278	1	1	1	0	1	0	0	0.571429	1	1	1	1	0	0.8	1	1	1	1	0	0	1	0	0	0	1	1	1	1	1	0	0	0	0	0	0.5	1	0	1	0	0.5
	28	2019	1.19014e+06	8.54244e+06	7.3523e+06	5.69496e+06	16.501	9.66189e+06	16.0837	1	1	0	1	1	1	0	0.714286	1	1	1	1	1	1	1	1	1	1	0	0	1	1	0	1	0	1	1	1	1	0	0	0	0	0	0.55	1	1	1	0	0.75
	28	2020	1.33072e+06	7.17147e+06	5.84075e+06	4.78098e+06	16.2246	8.44043e+06	15.9485	0	1	0	1	1	0	1	0.571429	1	1	1	1	1	1	1	1	0	1	0	0	1	1	0	0	0	1	0	0	0	0	0	0	0	0	0.3	0	0	0	0	0
	28	2021	1.1965e+06	8.37915e+06	7.18265e+06	5.5861e+06	16.2361	9.5061e+06	16.0674	1	1	0	1	1	1	0	0.714286	1	0	0	1	0	0.4	1	1	0	1	1	0	0	1	1	0	1	0	1	1	0	1	1	1	0	1	0.65	1	1	1	1	1
	28	2022	714312	5.89951e+06	5.1852e+06	3.93301e+06	16.2477	6.56578e+06	15.6974	1	1	1	1	1	0	0	0.714286	1	1	1	1	1	1	1	1	0	1	1	1	0	1	0	1	0	1	0	0	0	0	0	0	0	0	0.4	0	0	0	0	0
	28	2023	520307	3.14602e+06	2.62571e+06	2.09735e+06	16.2592	3.6397e+06	15.1074	1	1	1	1	1	0	0	0.714286	0	1	1	0	1	0.6	1	0	0	1	1	1	1	0	0	0	0	1	1	0	1	0	0	0	0	0	0.4	1	1	1	0	0.75
C29	29	2008	710507	4.01733e+06	3.30682e+06	2.67822e+06	15.5486	4.69349e+06	15.3617	1	1	1	1	1	0	0	0.714286	1	0	1	1	1	0.8	1	0	1	0	1	1	1	1	1	0	1	1	1	1	1	0	0	0	0	0	0.6	1	1	1	0	0.75
	29	2009	965363	3.56252e+06	2.59716e+06	2.37501e+06	15.4317	4.495e+06	15.3185	1	1	1	1	1	0	0	0.714286	1	1	1	1	1	1	1	0	1	0	1	1	1	0	1	1	0	1	1	1	1	0	0	0	0	0	0.55	1	0	1	0	0.5
	29	2010	1.23468e+06	2.35027e+06	1.11559e+06	1.56685e+06	15.4589	3.55892e+06	15.085	1	1	0	1	1	0	0	0.571429	1	1	1	0	1	0.8	1	1	1	1	1	1	1	1	0	0	0	1	1	1	1	0	0	0	0	0	0.6	1	1	1	0	0.75
	29	2011	962567	4.7029e+06	3.74033e+06	3.13527e+06	15.5101	5.62431e+06	15.5426	1	1	1	1	1	1	0	0.857143	1	0	1	1	1	0.8	1	1	1	1	1	1	1	1	1	0	1	1	1	1	1	1	0	0	1	0	0.8	1	1	1	0	0.75
	29	2012	1.01836e+06	4.43448e+06	3.41612e+06	2.95632e+06	15.4112	5.41323e+06	15.5044	1	1	1	1	1	0	1	0.857143	1	0	1	1	1	0.8	1	0	1	1	1	1	1	0	0	1	0	1	0	0	0	0	0	0	0	0	0.4	0	0	0	0	0
	29	2013	990796	5.26991e+06	4.27911e+06	3.51327e+06	15.2614	6.21523e+06	15.6425	1	1	0	1	1	0	0	0.571429	1	1	0	1	0	0.6	1	1	1	0	0	1	1	1	0	0	0	0	1	0	1	0	0	0	0	0	0.4	1	1	1	0	0.75
	29	2014	1.15852e+06	8.94091e+06	7.7824e+06	5.96061e+06	14.9275	1.00261e+07	16.1207	1	1	1	0	1	1	0	0.714286	1	0	1	0	1	0.6	1	0	1	0	0	1	0	0	0	0	1	1	1	0	1	0	0	0	0	0	0.35	1	1	1	0	0.75
	29	2015	1.15934e+06	1.24561e+07	1.12967e+07	8.30404e+06	15.8432	1.35165e+07	16.4194	1	1	0	1	1	0	0	0.571429	1	1	1	1	1	1	1	1	1	0	1	1	0	1	1	1	0	0	1	1	1	0	0	0	0	0	0.55	1	1	1	0	0.75
	29	2016	1.09007e+06	9.7572e+06	8.66713e+06	6.5048e+06	16.3719	1.07685e+07	16.1921	1	1	1	0	0	0	1	0.571429	1	0	1	1	1	0.8	1	1	1	1	1	1	1	1	0	0	0	0	0	0	0	0	0	0	0	0	0.4	0	0	0	0	0
	29	2017	1.40516e+06	8.75338e+06	7.34822e+06	5.83559e+06	16.5952	1.00848e+07	16.1265	1	1	1	1	1	0	0	0.714286	0	0	1	0	0	0.2	1	0	1	1	1	1	1	1	0	0	1	0	1	1	1	0	0	1	0	0	0.6	1	1	0	0	0.5
	29	2018	1.33045e+06	8.64813e+06	7.31768e+06	5.76542e+06	16.6043	9.90611e+06	16.1087	1	1	1	1	1	1	0	0.857143	1	1	1	1	0	0.8	1	0	1	1	1	1	1	1	1	1	0	0	1	1	0	1	1	0	1	0	0.7	1	1	1	1	1
	29	2019	1.33131e+06	9.03334e+06	7.70204e+06	6.02223e+06	15.469	1.02894e+07	16.1466	1	1	1	1	1	1	0	0.857143	1	0	1	1	1	0.8	1	1	1	1	1	1	1	0	1	0	0	1	1	1	1	0	0	1	0	0	0.65	1	1	1	0	0.75
	29	2020	717103	5.88031e+06	5.16321e+06	3.92021e+06	16.6537	6.54949e+06	15.6949	1	1	1	1	1	0	0	0.714286	1	1	1	0	1	0.8	1	0	1	0	1	1	1	0	0	0	1	1	1	1	1	0	0	0	0	0	0.5	1	1	1	0	0.75
	29	2021	569023	3.16354e+06	2.59452e+06	2.10903e+06	15.1002	3.70545e+06	15.1253	1	0	1	1	1	0	0	0.571429	1	1	1	0	1	0.8	1	0	0	1	1	0	1	1	0	1	0	1	1	1	1	1	0	0	1	0	0.6	1	0	1	0	0.5
	29	2022	622302	3.78166e+06	3.15935e+06	2.5211e+06	13.5467	4.37197e+06	15.2907	1	1	0	1	1	0	0	0.571429	1	0	1	1	1	0.8	1	1	0	1	1	0	1	0	0	0	0	0	1	0	1	0	1	1	0	0	0.45	1	1	1	1	1
	29	2023	747475	4.10776e+06	3.36029e+06	2.73851e+06	11.9932	4.81997e+06	15.3883	1	1	0	1	1	0	0	0.571429	1	1	1	0	0	0.6	0	0	1	1	0	0	1	1	1	0	1	1	1	1	1	0	0	0	0	0	0.5	1	1	1	0	0.75
C30	30	2008	706229	3.01598e+06	2.30976e+06	2.01066e+06	16.8488	3.69518e+06	15.1225	1	1	0	1	1	0	1	0.714286	1	1	1	1	1	1	0	1	1	1	0	1	1	1	0	1	0	1	1	1	1	0	0	0	0	0	0.55	1	1	1	0	0.75
	30	2009	734991	3.7585e+06	3.02351e+06	2.50567e+06	16.5213	4.46085e+06	15.3109	1	1	1	1	1	0	0	0.714286	0	1	1	0	0	0.4	0	0	1	1	1	1	1	1	0	0	0	1	1	1	1	0	0	0	0	0	0.5	1	0	1	0	0.5
	30	2010	1.02952e+06	6.08356e+06	5.05404e+06	4.05571e+06	16.9672	7.0614e+06	15.7702	0	1	1	1	1	0	0	0.571429	1	0	0	1	1	0.6	0	1	1	1	1	1	0	1	1	0	1	1	1	1	1	0	0	0	0	0	0.6	1	1	1	0	0.75
	30	2011	976600	6.34855e+06	5.37195e+06	4.23237e+06	17.3194	7.27194e+06	15.7995	0	1	1	1	1	1	0	0.714286	1	1	0	1	1	0.8	0	0	1	1	1	1	0	1	0	1	0	1	1	1	1	0	0	0	0	0	0.5	1	1	1	0	0.75
	30	2012	1.16044e+06	6.37964e+06	5.2192e+06	4.2531e+06	17.9584	7.48531e+06	15.8285	1	1	0	0	1	0	0	0.428571	1	1	1	1	1	1	0	1	0	1	1	1	1	0	0	0	0	1	0	0	0	0	0	0	0	0	0.3	0	0	0	0	0
	30	2013	1.02764e+06	8.36377e+06	7.33614e+06	5.57585e+06	16.2185	9.32319e+06	16.048	1	1	1	1	1	0	0	0.714286	0	1	1	1	1	0.8	0	0	0	1	1	1	1	0	1	0	1	0	1	1	0	1	1	1	1	0	0.6	1	1	1	1	1
	30	2014	1.18275e+06	8.88186e+06	7.6991e+06	5.92124e+06	20.6477	9.9915e+06	16.1172	1	1	0	1	1	0	0	0.571429	0	1	0	0	0	0.2	0	1	1	0	1	1	1	0	1	1	0	1	1	0	1	0	1	1	0	1	0.65	1	1	1	1	1
	30	2015	1.42319e+06	7.03506e+06	5.61187e+06	4.69004e+06	20.6975	8.39682e+06	15.9434	1	1	0	1	1	0	0	0.571429	1	0	1	0	1	0.6	0	0	1	1	0	1	1	0	0	1	1	1	1	1	1	0	0	0	0	0	0.5	1	1	1	0	0.75
	30	2016	1.33065e+06	1.00985e+07	8.76784e+06	6.73233e+06	21.3208	1.13461e+07	16.2444	1	1	1	1	1	0	1	0.857143	1	1	1	0	1	0.8	0	0	1	1	1	1	1	1	1	0	1	1	1	0	1	0	0	0	0	0	0.55	1	1	1	0	0.75
	30	2017	1.42473e+06	1.1107e+07	9.68224e+06	7.40465e+06	21.1157	1.24407e+07	16.3365	1	1	1	0	1	0	0	0.571429	1	1	1	0	1	0.8	0	1	1	1	0	1	1	0	1	1	0	1	1	1	1	0	0	0	0	0	0.55	1	0	1	0	0.5
	30	2018	713614	3.28073e+06	2.56712e+06	2.18715e+06	21.2691	3.96533e+06	15.1931	1	1	1	1	1	1	0	0.857143	1	1	1	1	0	0.8	0	1	0	1	0	1	1	1	0	0	1	1	1	1	1	0	0	0	0	0	0.5	1	1	1	0	0.75
	30	2019	525340	5.96108e+06	5.43574e+06	3.97405e+06	21.2173	6.4393e+06	15.6779	1	1	1	1	1	0	0	0.714286	1	0	1	1	1	0.8	0	1	0	1	1	0	1	1	1	1	1	1	1	1	0	0	0	0	0	0	0.55	1	1	1	0	0.75
	30	2020	629963	3.56252e+06	2.93256e+06	2.37501e+06	15.8878	4.16203e+06	15.2415	1	1	1	1	1	0	0	0.714286	0	0	1	1	1	0.6	0	0	1	1	1	0	0	1	0	0	0	1	0	0	0	0	0	0	0	0	0.25	0	0	0	0	0
	30	2021	754078	6.11694e+06	5.36286e+06	4.07796e+06	16.1197	6.82111e+06	15.7355	1	1	0	0	1	0	0	0.428571	1	1	1	1	1	1	0	0	1	1	1	0	0	1	0	0	1	1	0	0	0	0	0	0	0	0	0.3	0	0	0	0	0
	30	2022	931009	3.06198e+06	2.13098e+06	2.04132e+06	16.3517	3.96399e+06	15.1928	1	1	0	1	1	0	0	0.571429	1	1	1	0	1	0.8	0	0	1	1	0	1	0	0	0	0	0	1	0	0	0	0	0	0	0	0	0.2	0	0	0	0	0
	30	2023	939540	4.58486e+06	3.64532e+06	3.05658e+06	16.5837	5.48427e+06	15.5174	1	1	1	1	1	1	1	1	1	1	1	1	1	1	0	0	1	1	1	1	0	1	0	1	1	1	0	0	0	0	0	0	0	0	0.4	0	0	0	0	0
C31	31	2008	990495	6.11301e+06	5.12252e+06	4.07534e+06	15.7687	7.05191e+06	15.7688	1	1	1	1	1	0	0	0.714286	1	0	0	1	0	0.4	0	0	1	1	1	1	1	1	0	0	0	1	0	0	0	0	0	0	0	0	0.35	0	0	0	0	0
	31	2009	969611	6.1498e+06	5.18019e+06	4.09987e+06	16.513	7.0677e+06	15.771	1	1	1	1	1	1	0	0.857143	1	1	1	0	1	0.8	0	0	1	1	1	1	1	0	0	0	0	1	0	0	0	0	0	0	0	0	0.3	0	0	0	0	0
	31	2010	1.13804e+06	6.39365e+06	5.25561e+06	4.26243e+06	16.2361	7.47698e+06	15.8273	1	0	1	1	1	0	1	0.714286	0	0	0	0	0	0	0	1	1	1	0	1	1	0	0	1	0	1	1	1	1	1	0	0	0	0	0.55	1	0	1	0	0.5
	31	2011	1.20944e+06	8.39284e+06	7.18339e+06	5.59522e+06	15.5106	9.53253e+06	16.0702	1	1	0	1	1	1	0	0.714286	1	0	1	1	0	0.6	0	1	1	0	0	1	1	0	1	1	1	0	1	1	1	0	0	0	1	0	0.55	1	1	1	0	0.75
	31	2012	1.16213e+06	9.15729e+06	7.99516e+06	6.10486e+06	16.165	1.02445e+07	16.1422	1	1	0	0	1	0	1	0.571429	1	1	0	0	0	0.4	0	0	1	1	1	1	1	0	0	1	0	0	0	0	0	0	0	0	0	0	0.3	0	0	0	0	0
	31	2013	1.35767e+06	8.23365e+06	6.87598e+06	5.4891e+06	16.5875	9.52164e+06	16.0691	0	1	1	1	1	1	0	0.714286	1	1	0	1	1	0.8	1	0	1	0	1	1	1	0	1	1	0	1	1	1	1	0	0	0	0	0	0.55	1	0	1	0	0.5
	31	2014	1.43907e+06	1.00856e+07	8.64656e+06	6.72375e+06	15.2276	1.1441e+07	16.2527	1	1	0	1	1	0	0	0.571429	1	0	0	0	0	0.2	1	0	1	1	0	0	1	1	1	1	1	0	1	0	1	1	0	1	0	0	0.6	1	1	0	0	0.5
	31	2015	1.31281e+06	9.73851e+06	8.4257e+06	6.49234e+06	16.3369	1.0971e+07	16.2108	1	1	0	1	1	1	0	0.714286	1	0	1	0	1	0.6	1	0	0	1	1	0	1	1	1	1	1	1	0	0	0	0	0	0	0	0	0.45	0	0	0	0	0
	31	2016	702349	3.36489e+06	2.66254e+06	2.24326e+06	15.3461	4.03769e+06	15.2112	0	1	1	1	1	0	0	0.571429	1	1	0	1	1	0.8	1	1	0	1	1	0	1	1	1	1	0	0	0	1	0	1	1	1	0	1	0.65	1	1	1	1	1
	31	2017	696887	4.4238e+06	3.72691e+06	2.9492e+06	16.0005	5.08349e+06	15.4415	1	1	1	1	1	1	0	0.857143	1	1	1	1	1	1	1	1	1	1	1	1	1	0	0	1	1	1	0	0	0	0	0	0	0	0	0.5	0	0	0	0	0
	31	2018	1.05385e+06	3.87661e+06	2.82276e+06	2.58441e+06	15.7277	3.84475e+06	15.1622	1	1	0	1	1	0	0	0.571429	0	0	0	0	1	0.2	1	1	1	1	0	0	0	0	0	1	0	1	0	0	0	0	0	0	0	0	0.3	0	0	0	0	0
	31	2019	723072	5.96317e+06	5.2401e+06	3.97545e+06	16.263	6.63767e+06	15.7083	1	1	1	1	1	1	0	0.857143	1	0	1	0	1	0.6	1	1	1	1	1	1	1	0	1	1	0	1	0	0	0	0	0	0	0	0	0.5	0	0	0	0	0
	31	2020	926578	4.39433e+06	3.46775e+06	2.92955e+06	16.2084	5.28226e+06	15.4799	1	1	0	1	1	0	0	0.571429	1	0	0	1	0	0.4	1	0	1	1	1	0	0	0	1	1	1	1	1	0	1	0	0	0	0	0	0.5	1	0	1	0	0.5
	31	2021	923911	5.79036e+06	4.86644e+06	3.86024e+06	14.5083	6.66549e+06	15.7125	1	1	1	1	1	1	1	1	1	1	0	0	1	0.6	1	0	1	1	1	0	1	0	1	1	0	1	1	1	1	0	0	0	0	0	0.55	1	0	1	0	0.5
	31	2022	1.19827e+06	9.94608e+06	8.74781e+06	6.63072e+06	12.8082	1.10634e+07	16.2192	1	1	1	1	1	0	0	0.714286	0	1	1	1	1	0.8	1	0	0	1	0	1	1	1	0	1	1	1	1	1	0	1	0	0	1	0	0.6	1	1	1	0	0.75
	31	2023	894832	2.45012e+06	1.55529e+06	1.63341e+06	11.1081	3.32066e+06	15.0157	1	1	0	0	1	0	0	0.428571	0	1	1	1	1	0.8	1	0	0	1	1	1	1	1	1	0	0	1	0	0	0	0	0	0	0	0	0.4	0	0	0	0	0
C32	32	2008	1.13564e+06	6.76327e+06	5.62763e+06	4.50885e+06	15.1433	7.84153e+06	15.8749	1	1	1	1	1	0	0	0.714286	1	1	0	1	0	0.6	1	1	1	1	1	1	1	1	1	1	1	0	1	0	1	1	0	1	1	0	0.8	1	1	1	0	0.75
	32	2009	984258	7.75519e+06	6.77093e+06	5.17013e+06	14.9577	8.67597e+06	15.9761	1	1	1	1	1	0	0	0.714286	1	1	1	1	1	1	1	1	1	1	0	1	1	1	0	1	0	1	1	1	1	1	0	1	1	0	0.75	1	1	1	0	0.75
	32	2010	1.2822e+06	8.10403e+06	6.82183e+06	5.40269e+06	15.2741	9.31805e+06	16.0475	1	1	1	1	0	0	1	0.714286	1	1	0	1	1	0.8	1	0	1	1	1	1	1	1	1	1	1	0	0	0	0	0	0	0	0	0	0.5	0	0	0	0	0
	32	2011	1.31445e+06	1.01915e+07	8.87702e+06	6.79431e+06	15.7467	1.14223e+07	16.2511	1	1	1	1	1	1	0	0.857143	1	1	0	0	1	0.6	1	1	1	0	1	1	1	1	1	1	1	0	1	0	1	0	0	0	0	0	0.6	1	1	1	0	0.75
	32	2012	1.33292e+06	8.87704e+06	7.54412e+06	5.91803e+06	16.1815	1.01358e+07	16.1316	1	1	1	0	1	0	0	0.571429	1	1	1	1	1	1	1	0	0	0	1	1	1	1	0	1	1	0	1	1	1	0	0	0	0	0	0.5	1	1	1	0	0.75
	32	2013	1.31375e+06	9.90681e+06	8.59306e+06	6.60454e+06	15.2613	1.11391e+07	16.226	1	1	0	0	1	0	0	0.428571	1	0	0	0	0	0.2	1	0	0	0	1	1	0	1	1	1	0	0	0	0	0	0	0	0	0	0	0.3	0	0	0	0	0
	32	2014	697523	2.41646e+06	1.71894e+06	1.61097e+06	19.7056	3.09136e+06	14.9441	1	1	0	1	1	0	0	0.571429	0	1	0	1	1	0.6	1	0	1	1	0	1	1	1	1	1	1	1	0	0	0	0	0	0	0	0	0.5	0	0	0	0	0
	32	2015	692382	5.84834e+06	5.15596e+06	3.89889e+06	19.5351	6.49321e+06	15.6863	1	1	1	1	1	1	0	0.857143	1	1	1	0	1	0.8	1	0	1	1	1	1	1	1	0	1	0	0	0	1	1	0	1	1	1	1	0.7	1	1	1	1	1
	32	2016	714328	3.9363e+06	3.22197e+06	2.6242e+06	20.0121	4.61684e+06	15.3452	1	1	0	1	1	0	0	0.571429	0	1	0	1	0	0.4	1	0	1	1	0	0	1	0	1	1	0	0	1	1	1	1	1	1	1	0	0.65	0	1	1	1	0.75
	32	2017	702053	3.63704e+06	2.93499e+06	2.42469e+06	20.262	4.30758e+06	15.2759	1	1	0	1	1	0	0	0.571429	1	1	0	1	1	0.8	1	1	1	1	0	0	1	0	1	1	1	1	1	0	1	1	0	1	1	0	0.7	1	1	1	0	0.75
	32	2018	914951	5.01936e+06	4.10441e+06	3.34624e+06	20.4034	5.89121e+06	15.589	1	0	0	0	1	1	0	0.428571	1	0	1	0	0	0.4	1	1	1	1	0	1	1	1	1	1	1	1	1	1	1	1	0	1	1	0	0.85	1	1	0	0	0.5
	32	2019	825684	4.99443e+06	4.16875e+06	3.32962e+06	20.2875	5.77784e+06	15.5695	1	1	1	1	1	0	0	0.714286	1	1	1	1	1	1	1	1	1	1	0	1	1	0	0	1	0	1	1	0	1	1	0	1	1	0	0.65	1	1	1	1	1
	32	2020	728617	6.63643e+06	5.90781e+06	4.42428e+06	14.732	7.31154e+06	15.805	1	1	1	0	1	0	0	0.571429	1	1	0	0	1	0.6	1	1	1	1	1	1	1	1	1	1	0	0	1	1	1	1	0	1	1	1	0.85	1	1	1	1	1
	32	2021	966728	2.41578e+06	1.44905e+06	1.61052e+06	16.4846	3.35794e+06	15.0268	1	1	1	1	1	0	1	0.857143	0	1	1	0	1	0.6	1	1	1	0	0	1	1	0	1	1	1	1	0	0	0	0	0	0	0	0	0.45	0	0	0	0	0
	32	2022	1.00659e+06	6.76145e+06	5.75486e+06	4.50764e+06	18.2372	7.71162e+06	15.8582	1	1	0	1	1	0	0	0.571429	1	1	0	1	0	0.6	1	1	1	0	0	1	1	1	1	0	0	1	1	1	1	1	0	1	0	0	0.65	1	0	1	0	0.5
	32	2023	917786	7.3463e+06	6.42852e+06	4.89754e+06	19.9898	8.20406e+06	15.9201	1	1	0	0	1	1	0	0.571429	1	0	0	0	0	0.2	1	0	1	0	1	1	1	1	0	1	0	1	0	0	0	0	0	0	0	0	0.4	0	0	0	0	0
C33	33	2008	1.37054e+06	8.0113e+06	6.64076e+06	5.34086e+06	15.658	9.31369e+06	16.047	1	1	0	1	1	0	0	0.571429	1	1	0	0	1	0.6	1	0	1	1	1	1	1	0	1	1	0	1	0	0	0	0	0	0	0	0	0.45	0	0	0	0	0
	33	2009	1.40293e+06	9.64616e+06	8.24323e+06	6.43078e+06	15.911	1.09688e+07	16.2106	1	1	1	1	1	1	0	0.857143	1	1	0	1	1	0.8	1	0	1	1	1	0	1	1	1	1	1	0	1	0	1	1	0	1	1	0	0.7	1	1	1	0	0.75
	33	2010	1.28909e+06	1.08351e+07	9.54603e+06	7.22341e+06	16.2667	1.20361e+07	16.3034	1	1	1	1	1	0	0	0.714286	1	1	0	1	1	0.8	1	0	1	1	1	0	1	1	1	1	0	1	0	0	0	0	0	0	0	0	0.45	0	0	0	0	0
	33	2011	1.17912e+06	9.92269e+06	8.74357e+06	6.61513e+06	15.1665	1.10212e+07	16.2153	1	1	0	1	1	0	0	0.571429	1	1	1	0	1	0.8	1	1	1	1	1	1	1	0	0	1	0	1	1	1	1	1	0	1	1	0	0.75	1	1	1	0	0.75
	33	2012	709910	4.74825e+06	4.03834e+06	3.1655e+06	15.8556	5.41851e+06	15.5053	1	1	1	1	1	0	0	0.714286	0	1	0	0	0	0.2	1	1	1	1	1	1	0	1	1	1	0	1	0	0	0	0	0	0	0	0	0.5	0	0	0	0	0
	33	2013	689848	2.56835e+06	1.8785e+06	1.71223e+06	14.5858	3.23453e+06	14.9894	1	1	1	0	1	0	1	0.714286	1	1	0	1	1	0.8	1	1	1	1	1	1	0	1	1	1	0	1	1	1	1	0	0	0	0	0	0.65	1	0	1	0	0.5
	33	2014	629123	3.78253e+06	3.15341e+06	2.52169e+06	18.7271	4.37961e+06	15.2925	1	1	0	1	1	0	0	0.571429	1	1	1	1	1	1	1	0	0	1	1	1	1	1	1	1	0	1	1	1	1	1	0	0	1	0	0.7	1	0	1	0	0.5
	33	2015	841762	3.50737e+06	2.66561e+06	2.33825e+06	18.7114	4.31754e+06	15.2782	1	1	0	0	1	1	0	0.571429	1	0	0	0	0	0.2	1	0	0	1	1	1	1	1	0	1	0	1	1	1	1	1	0	0	1	0	0.65	0	1	1	1	0.75
	33	2016	910446	5.47925e+06	4.5688e+06	3.65283e+06	19.0652	6.34328e+06	15.6629	1	1	1	1	1	0	0	0.714286	1	1	1	1	1	1	1	0	1	1	1	1	0	1	1	1	0	1	0	0	0	0	0	0	0	0	0.45	0	0	0	0	0
	33	2017	816593	4.09119e+06	3.2746e+06	2.72746e+06	19.4855	4.87213e+06	15.399	1	1	0	1	1	1	0	0.714286	0	1	0	0	1	0.4	1	0	1	0	0	1	1	1	1	0	0	1	1	1	1	0	0	0	0	0	0.5	1	0	1	0	0.5
	33	2018	940608	3.118e+06	2.1774e+06	2.07867e+06	19.7406	4.02913e+06	15.2091	1	1	1	1	0	0	0	0.571429	1	1	1	1	0	0.8	1	1	1	0	0	1	1	1	0	0	0	1	1	1	1	1	0	0	0	0	0.55	1	0	1	0	0.5
	33	2019	859395	2.3831e+06	1.5237e+06	1.58873e+06	19.7892	3.21894e+06	14.9846	0	1	1	1	1	0	0	0.571429	1	1	0	1	1	0.8	1	0	1	0	0	1	1	1	1	0	0	1	0	0	0	0	0	0	0	0	0.35	0	0	0	0	0
	33	2020	1.12824e+06	4.79547e+06	3.66722e+06	3.19698e+06	14.7125	5.88068e+06	15.5872	1	1	1	1	1	1	1	1	1	1	1	0	1	0.8	1	0	1	1	1	1	1	0	1	0	0	0	0	0	0	0	0	0	0	0	0.35	0	0	0	0	0
	33	2021	1.14229e+06	8.15714e+06	7.01485e+06	5.43809e+06	16.4788	9.23188e+06	16.0382	1	1	1	0	1	0	0	0.571429	1	1	0	1	1	0.8	1	0	1	1	1	1	1	0	0	0	1	1	1	1	1	0	0	0	0	0	0.55	1	1	1	0	0.75
	33	2022	1.26038e+06	8.08746e+06	6.82708e+06	5.39164e+06	18.2452	9.27994e+06	16.0434	1	1	1	1	1	0	0	0.714286	1	1	1	0	1	0.8	1	1	1	1	1	1	1	1	0	0	1	1	0	0	0	0	0	0	0	0	0.5	0	0	0	0	0
	33	2023	1.42483e+06	9.36725e+06	7.94242e+06	6.24483e+06	20.0115	1.07137e+07	16.187	1	1	0	1	1	1	0	0.714286	0	1	0	0	1	0.4	1	0	1	1	1	1	1	1	0	1	1	1	0	0	0	0	0	0	0	0	0.5	0	0	0	0	0
C34	34	2008	1.26706e+06	9.94401e+06	8.67695e+06	6.62934e+06	14.3589	1.11296e+07	16.2251	1	1	1	1	1	0	1	0.857143	1	1	1	1	1	1	1	1	1	1	1	1	1	1	0	1	0	1	1	1	1	1	0	1	1	0	0.8	1	0	1	0	0.5
	34	2009	1.52227e+06	8.95838e+06	7.43612e+06	5.97225e+06	14.7504	1.04045e+07	16.1578	1	1	0	1	1	0	0	0.571429	1	1	0	1	1	0.8	1	0	1	1	1	1	1	1	1	1	0	1	1	1	1	1	0	1	1	0	0.8	1	0	1	1	0.75
	34	2010	942832	3.6677e+06	2.72486e+06	2.44513e+06	15.1739	4.57704e+06	15.3366	1	1	1	1	1	1	0	0.857143	1	1	1	1	1	1	1	1	0	1	1	1	1	1	1	1	1	0	0	0	0	0	0	0	0	0	0.5	0	0	0	0	0
	34	2011	704334	3.70291e+06	2.99857e+06	2.4686e+06	15.1567	4.37523e+06	15.2915	1	1	0	0	1	0	0	0.428571	1	1	0	0	0	0.4	1	0	0	1	0	1	1	1	1	1	1	0	1	1	0	1	1	0	1	1	0.7	0	0	1	1	0.5
	34	2012	594233	3.63704e+06	3.04281e+06	2.42469e+06	14.8362	4.20054e+06	15.2507	1	0	1	1	1	0	0	0.571429	1	1	1	1	0	0.8	1	0	1	1	0	1	1	0	1	1	0	0	1	1	1	0	1	0	0	1	0.6	1	1	1	1	1
	34	2013	815306	3.30303e+06	2.48772e+06	2.20202e+06	16.3567	4.08842e+06	15.2237	1	1	1	1	1	0	1	0.857143	0	1	0	1	1	0.6	1	1	1	1	0	0	1	0	1	1	1	1	1	1	1	1	0	0	1	0	0.7	1	1	1	1	1
	34	2014	907912	4.78333e+06	3.87542e+06	3.18889e+06	16.3756	5.64991e+06	15.5471	1	1	1	0	1	0	0	0.571429	1	0	1	1	1	0.8	1	0	1	0	1	1	1	1	1	1	1	1	0	0	0	0	0	0	0	0	0.5	0	0	0	0	0
	34	2015	802406	4.924e+06	4.12159e+06	3.28267e+06	16.231	5.68481e+06	15.5533	1	1	1	1	1	0	0	0.714286	1	0	1	0	0	0.4	1	1	1	0	1	1	1	1	1	1	0	1	0	0	0	0	0	0	0	0	0.5	0	0	0	0	0
	34	2016	1.16877e+06	6.93503e+06	5.76625e+06	4.62335e+06	16.3428	8.04493e+06	15.9006	1	1	1	1	1	0	1	0.857143	1	1	0	1	1	0.8	1	1	0	0	1	1	0	1	0	1	0	1	1	1	1	0	0	0	0	0	0.5	1	1	1	0	0.75
	34	2017	989980	2.33099e+06	1.34101e+06	1.55399e+06	16.8189	3.29684e+06	15.0085	0	1	0	1	1	0	0	0.428571	1	1	1	1	1	1	1	1	0	0	1	0	1	1	0	1	1	1	1	0	0	0	0	0	0	0	0.45	0	0	0	0	0
	34	2018	1.12478e+06	5.22935e+06	4.10457e+06	3.48623e+06	17.1079	6.30798e+06	15.6573	1	1	1	1	1	1	0	0.857143	1	1	1	0	1	0.8	1	1	0	1	1	1	1	0	1	1	1	1	1	1	1	1	0	0	1	0	0.75	1	1	1	0	0.75
	34	2019	1.14593e+06	6.78361e+06	5.63768e+06	4.52241e+06	16.4688	7.87194e+06	15.8788	1	1	1	1	1	0	0	0.714286	0	1	0	1	1	0.6	1	0	0	1	1	0	1	0	1	1	1	1	0	0	0	0	0	0	0	0	0.4	0	0	0	0	0
	34	2020	1.43545e+06	8.99572e+06	7.56027e+06	5.99715e+06	16.2105	1.03554e+07	16.153	1	1	1	1	1	1	0	0.857143	1	1	1	1	1	1	1	0	0	1	1	1	0	1	1	1	0	1	1	1	1	0	0	0	0	0	0.55	1	1	1	0	0.75
	34	2021	1.18376e+06	9.41096e+06	8.22719e+06	6.27397e+06	16.3494	1.05178e+07	16.1686	1	1	0	1	1	0	1	0.714286	1	0	1	0	0	0.4	1	0	0	1	1	0	1	1	1	1	1	0	1	1	1	1	0	1	1	0	0.7	0	1	1	1	0.75
	34	2022	1.31056e+06	7.97307e+06	6.66251e+06	5.31538e+06	16.4884	9.2162e+06	16.0365	1	1	0	1	1	1	0	0.714286	1	0	0	0	0	0.2	1	1	1	1	1	0	1	0	1	1	1	1	1	1	1	0	0	0	0	0	0.65	1	1	1	0	0.75
	34	2023	1.28628e+06	9.20869e+06	7.92241e+06	6.13913e+06	16.6274	1.04187e+07	16.1591	1	1	0	1	1	0	1	0.714286	1	0	0	0	0	0.2	1	1	1	1	1	0	1	1	1	1	1	1	1	0	1	1	0	1	1	0	0.8	1	1	1	1	1
C35	35	2008	725534	3.23771e+06	2.51218e+06	2.15847e+06	15.6521	3.93445e+06	15.1853	1	1	1	1	1	1	0	0.857143	1	1	0	1	1	0.8	1	1	1	1	1	0	1	1	0	1	1	0	1	1	1	0	0	0	0	0	0.6	1	0	1	0	0.5
	35	2009	663442	3.29418e+06	2.63073e+06	2.19612e+06	14.3324	3.92887e+06	15.1839	1	1	1	1	1	0	0	0.714286	1	1	0	1	1	0.8	1	1	1	1	1	1	1	1	0	0	0	1	0	0	0	0	0	0	0	0	0.45	0	0	0	0	0
	35	2010	481450	3.50737e+06	3.02592e+06	2.33825e+06	14.6029	3.95984e+06	15.1917	1	1	0	1	1	0	0	0.571429	1	1	1	0	1	0.8	1	0	1	0	1	1	0	1	1	0	1	0	0	0	0	0	0	0	0	0	0.35	0	0	0	0	0
	35	2011	786751	2.48374e+06	1.69699e+06	1.65583e+06	14.5683	3.24673e+06	14.9932	1	1	1	1	1	0	0	0.714286	0	1	0	1	1	0.6	1	0	1	1	1	1	1	0	1	0	1	1	1	1	1	1	0	1	1	0	0.75	1	1	0	1	0.75
	35	2012	900591	5.409e+06	4.50841e+06	3.606e+06	14.4207	6.26376e+06	15.6503	1	1	0	0	1	0	0	0.428571	0	1	1	0	0	0.4	1	0	1	0	1	1	1	1	1	0	0	1	0	0	0	0	0	0	0	0	0.4	0	0	0	0	0
	35	2013	1.00757e+06	5.9928e+06	4.98523e+06	3.9952e+06	15.6306	6.94953e+06	15.7542	1	1	1	1	1	0	1	0.857143	0	1	0	0	0	0.2	1	1	1	1	1	1	1	1	1	0	1	0	1	11	1	1	1	1	1	1	1.4	1	1	1	1	1
	35	2014	956898	7.42017e+06	6.46327e+06	4.94678e+06	18.8334	8.31621e+06	15.9337	1	1	1	1	1	0	0	0.714286	1	1	0	0	1	0.6	1	1	1	1	1	1	1	1	1	0	1	1	0	0	0	0	0	0	0	0	0.55	0	0	0	0	0
	35	2015	940135	2.24513e+06	1.305e+06	1.49675e+06	18.4899	3.16213e+06	14.9668	1	1	1	1	0	0	0	0.571429	1	0	0	1	0	0.4	1	1	0	1	1	1	1	1	1	1	1	1	1	0	1	0	0	0	0	0	0.65	1	0	1	0	0.5
	35	2016	904645	5.87391e+06	4.96926e+06	3.91594e+06	19.1451	6.72932e+06	15.722	1	1	1	0	1	1	0	0.714286	1	0	1	1	0	0.6	1	1	0	0	0	1	0	1	0	1	1	0	1	1	0	1	0	1	1	1	0.6	0	0	0	1	0.25
	35	2017	1.13873e+06	8.59566e+06	7.45692e+06	5.73044e+06	19.1813	9.66368e+06	16.0839	0	1	1	1	1	0	0	0.571429	1	0	1	0	1	0.6	1	0	0	1	0	1	1	1	0	1	1	0	1	0	1	1	0	1	0	1	0.6	1	1	1	1	1
	35	2018	1.33293e+06	1.00148e+07	8.68185e+06	6.67652e+06	19.1372	1.12653e+07	16.2372	1	1	1	1	1	0	1	0.857143	1	1	1	1	1	1	1	0	0	0	0	0	1	1	1	1	0	0	1	0	0	0	0	0	0	0	0.3	0	0	0	0	0
	35	2019	1.34775e+06	9540300	8.19255e+06	6360200	18.7909	1.0809e+07	16.1959	1	1	0	1	1	0	0	0.571429	1	1	1	1	1	1	1	0	0	1	1	0	0	1	1	1	1	1	0	0	0	0	0	0	0	0	0.4	0	0	0	0	0
	35	2020	1.28647e+06	9.55316e+06	8.2667e+06	6.36878e+06	16.3306	1.07609e+07	16.1914	1	1	1	1	1	0	0	0.714286	0	1	0	0	1	0.4	1	1	0	0	1	1	1	0	1	1	1	1	0	0	0	0	0	0	0	0	0.45	0	0	0	0	0
	35	2021	1.18703e+06	9.12954e+06	7.94251e+06	6.08636e+06	16.3103	1.02416e+07	16.142	1	1	1	0	1	0	0	0.571429	0	1	0	1	0	0.4	1	1	1	1	1	1	0	0	1	1	1	1	1	1	1	1	0	1	1	0	0.8	0	1	1	1	0.75
	35	2022	689202	3.40636e+06	2.71715e+06	2.2709e+06	16.2899	4.06581e+06	15.2181	1	1	1	1	1	0	0	0.714286	1	1	1	0	1	0.8	1	1	1	0	1	1	1	1	0	1	0	0	1	1	1	1	0	0	1	0	0.65	0	1	1	1	0.75
	35	2023	578938	2.65511e+06	2.07617e+06	1.77007e+06	16.2696	3.21056e+06	14.982	1	1	0	1	1	0	0	0.571429	1	0	0	1	0	0.4	1	0	1	0	1	0	0	1	0	1	1	1	1	1	1	1	1	0	1	0	0.65	0	1	0	1	0.5
C36	36	2008	433330	3.30303e+06	2.8697e+06	2.20202e+06	17.3492	3.70922e+06	15.1263	1	1	0	0	1	0	0	0.428571	1	0	1	0	0	0.4	1	0	1	1	1	0	1	1	1	1	0	1	0	0	0	0	1	0	0	0	0.5	0	0	0	0	0
	36	2009	746060	4.29209e+06	3.54603e+06	2.8614e+06	18.0831	5.00156e+06	15.4253	1	1	1	1	1	0	1	0.857143	1	1	0	1	1	0.8	1	0	1	1	1	1	1	1	1	1	1	1	1	1	1	1	1	1	1	0	0.9	0	1	1	1	0.75
	36	2010	641636	4.63444e+06	3.9928e+06	3.08963e+06	17.9679	5.23775e+06	15.4714	1	0	1	1	1	0	0	0.571429	0	1	1	1	1	0.8	1	1	1	1	1	1	0	0	1	1	1	0	1	1	1	1	1	0	1	0	0.75	0	1	1	1	0.75
	36	2011	967557	4.99691e+06	4.02936e+06	3.33128e+06	18.1028	5.92115e+06	15.594	1	1	1	1	1	0	0	0.714286	1	1	0	0	1	0.6	1	0	0	1	1	1	1	1	1	1	0	1	1	1	1	1	1	1	1	0	0.8	0	1	1	1	0.75
	36	2012	943240	7.71862e+06	6.77538e+06	5.14575e+06	18.0533	8.59894e+06	15.9671	1	1	1	1	1	0	0	0.714286	1	1	0	1	0	0.6	1	0	0	1	1	1	0	1	1	1	1	1	1	1	1	1	1	1	1	0	0.8	0	1	1	1	0.75
	36	2013	940394	2.24624e+06	1.30585e+06	1.4975e+06	18.2645	3.16349e+06	14.9672	1	1	1	1	1	1	1	1	1	1	0	0	0	0.4	1	1	1	1	1	1	1	1	0	1	1	1	1	1	1	1	1	1	1	0	0.9	0	1	0	1	0.5
	36	2014	1.13081e+06	7.34305e+06	6.21224e+06	4.89537e+06	17.2191	8.4123e+06	15.9452	1	1	0	1	1	0	0	0.571429	1	1	1	1	0	0.8	1	1	1	1	0	1	0	1	0	1	1	1	1	1	1	1	1	1	1	0	0.8	0	1	0	1	0.5
	36	2015	904444	8.69397e+06	7.78952e+06	5.79598e+06	17.1411	9.52869e+06	16.0698	1	1	0	1	1	0	0	0.571429	1	1	0	0	1	0.6	1	1	0	1	0	1	1	1	1	1	0	1	0	0	1	1	0	0	1	0	0.6	0	1	0	1	0.5
	36	2016	1.2603e+06	9.00712e+06	7.74682e+06	6.00475e+06	17.5127	1.01928e+07	16.1372	0	1	1	1	1	0	0	0.571429	0	1	0	1	1	0.6	1	1	0	1	0	0	0	0	1	1	1	1	1	0	1	1	0	1	1	0	0.6	0	1	1	1	0.75
	36	2017	1.35294e+06	9.05609e+06	7.70315e+06	6.03739e+06	17.8481	1.03334e+07	16.1509	1	1	0	0	1	1	0	0.571429	1	0	1	0	1	0.6	1	0	0	1	1	0	1	0	0	0	1	1	1	0	1	1	1	1	1	0	0.6	0	1	1	1	0.75
	36	2018	1.42805e+06	9.50934e+06	8.0813e+06	6.33956e+06	18.0838	1.08579e+07	16.2004	1	1	0	1	1	0	0	0.571429	1	1	0	0	1	0.6	1	0	0	1	1	1	0	1	1	0	1	1	1	1	1	1	1	0	1	0	0.7	0	1	0	1	0.5
	36	2019	1.06588e+06	9.71573e+06	8.64986e+06	6.47715e+06	18.1164	1.07033e+07	16.1861	1	1	1	1	1	0	0	0.714286	1	0	0	1	0	0.4	1	1	0	1	1	1	1	1	1	0	1	1	1	1	1	1	1	1	1	0	0.85	0	1	1	1	0.75
	36	2020	618203	3.44623e+06	2.82803e+06	2.29749e+06	19.4257	4.03491e+06	15.2105	1	1	1	1	1	1	0	0.857143	1	1	1	0	1	0.8	1	0	1	1	1	1	0	1	0	0	0	0	1	1	1	1	1	1	1	0	0.65	0	1	1	1	0.75
	36	2021	461099	3.46692e+06	3.00582e+06	2.31128e+06	19.2044	3.89949e+06	15.1764	1	1	1	1	1	0	0	0.714286	0	1	0	1	0	0.4	1	0	1	1	1	1	1	1	1	0	1	0	1	1	1	1	1	1	1	0	0.8	0	1	1	1	0.75
	36	2022	790602	2.48374e+06	1.69314e+06	1.65583e+06	18.9831	3.25056e+06	14.9943	1	1	0	0	1	1	1	0.714286	1	0	1	1	0	0.6	1	0	1	1	1	0	1	1	1	0	1	0	1	1	1	0	0	0	0	0	0.55	0	1	0	1	0.5
	36	2023	972075	4.14847e+06	3.17639e+06	2.76565e+06	18.7618	5.08335e+06	15.4415	1	1	1	1	1	0	0	0.714286	1	1	0	0	1	0.6	1	0	1	1	1	0	1	1	0	1	0	0	0	0	0	0	0	0	0	0	0.35	0	0	0	0	0
C37	37	2008	993260	6.52697e+06	5.53371e+06	4.35131e+06	14.573	7.4656e+06	15.8258	1	1	1	1	1	0	1	0.857143	1	1	0	1	1	0.8	1	0	1	1	1	1	1	1	1	1	1	1	1	0	1	1	0	1	1	0	0.8	0	0	1	1	0.5
	37	2009	968313	4.39034e+06	3.42203e+06	2.9269e+06	15.5366	5.31973e+06	15.4869	1	1	1	1	1	0	0	0.714286	1	1	1	1	0	0.8	1	0	1	1	1	0	1	0	0	1	1	1	1	1	1	1	1	1	1	0	0.75	0	1	1	1	0.75
	37	2010	940165	4.84026e+06	3.90009e+06	3.22684e+06	15.7549	5.73843e+06	15.5627	1	1	1	1	1	0	0	0.714286	1	1	0	1	1	0.8	1	1	1	1	1	0	1	1	1	1	1	0	1	0	1	1	1	0	1	0	0.75	0	1	1	1	0.75
	37	2011	949172	2.22261e+06	1.27344e+06	1.48174e+06	15.4055	3.14874e+06	14.9625	1	1	1	0	1	0	0	0.571429	1	1	1	1	1	1	1	1	1	0	1	1	1	1	1	1	0	1	1	0	1	1	0	1	1	0	0.75	0	1	1	1	0.75
	37	2012	1.14194e+06	6.98615e+06	5.84421e+06	4.65744e+06	15.8015	8.06906e+06	15.9035	1	1	1	1	1	0	0	0.714286	0	1	1	0	1	0.6	1	1	0	0	1	1	1	1	0	1	1	1	1	1	1	1	1	1	1	0	0.8	0	1	1	1	0.75
	37	2013	1.34292e+06	8.55116e+06	7.20824e+06	5.70077e+06	16.0973	9.8222e+06	16.1002	1	1	0	1	1	0	0	0.571429	1	1	0	1	1	0.8	1	0	0	1	1	1	1	0	1	1	1	0	1	1	1	1	1	0	1	0	0.7	0	1	1	1	0.75
	37	2014	1.41092e+06	9.47564e+06	8.06472e+06	6.31709e+06	17.0773	1.08075e+07	16.1957	1	1	1	1	1	0	0	0.714286	1	1	1	1	1	1	1	0	0	1	1	1	1	0	1	1	0	1	0	0	0	0	0	0	0	0	0.4	0	1	0	0	0.25
	37	2015	1.35615e+06	8.91591e+06	7.55976e+06	5.94394e+06	17.3328	1.01974e+07	16.1376	1	1	1	1	1	0	1	0.857143	1	0	0	0	0	0.2	1	0	0	1	1	1	1	1	0	1	1	1	0	0	0	0	0	0	0	0	0.45	0	0	0	0	0
	37	2016	1.33289e+06	5.37291e+06	4.04001e+06	3.58194e+06	17.6138	5.59441e+06	15.5373	0	0	1	1	1	1	1	0.714286	1	0	1	0	0	0.4	1	1	0	1	1	1	1	1	1	1	1	1	1	1	1	1	1	0	1	0	0.85	0	1	1	1	0.75
	37	2017	1.22853e+06	1.01227e+07	8.89418e+06	6.74847e+06	17.9868	1.12688e+07	16.2375	1	1	0	1	1	0	0	0.571429	1	1	1	0	1	0.8	1	1	0	1	1	1	1	0	1	0	1	0	1	0	1	1	1	1	1	0	0.7	0	1	1	1	0.75
	37	2018	611113	2.49379e+06	1.88268e+06	1.66253e+06	18.1757	3.08235e+06	14.9412	1	1	0	0	0	0	0	0.285714	0	1	0	1	1	0.6	1	1	0	1	1	1	0	0	0	0	0	1	1	1	1	1	1	1	1	0	0.65	0	1	0	1	0.5
	37	2019	788195	4.35258e+06	3.56438e+06	2.90172e+06	17.7179	5.10343e+06	15.4454	1	1	1	0	1	1	1	0.857143	1	1	1	1	1	1	1	1	1	1	1	0	0	1	1	0	1	1	1	1	1	1	1	1	1	0	0.8	0	1	1	1	0.75
	37	2020	746575	4.29209e+06	3.54552e+06	2.8614e+06	18.934	5.00207e+06	15.4254	1	1	1	1	1	0	1	0.857143	1	1	0	1	1	0.8	1	1	1	1	1	0	1	1	1	0	0	1	1	1	1	1	1	1	1	0	0.8	0	1	1	1	0.75
	37	2021	969035	3.84093e+06	2.8719e+06	2.56062e+06	18.1484	4.77503e+06	15.3789	1	1	0	1	1	0	0	0.571429	1	1	0	1	1	0.8	1	0	1	0	1	1	1	1	0	0	0	1	1	1	1	1	1	1	1	0	0.7	0	1	1	1	0.75
	37	2022	897227	5.05649e+06	4.15927e+06	3.37099e+06	17.3629	5.91047e+06	15.5922	1	1	0	1	1	1	0	0.714286	0	1	1	0	1	0.6	1	0	1	0	1	1	1	1	0	0	1	0	0	0	0	0	0	0	0	0	0.35	0	0	0	0	0
	37	2023	933473	1.06995e+07	9.76607e+06	7.13303e+06	16.5774	1.15485e+07	16.2621	1	1	0	0	1	0	0	0.428571	1	1	0	0	0	0.4	1	1	1	1	1	1	1	1	1	1	0	1	0	0	0	0	0	0	0	0	0.55	0	0	0	0	0
C38	38	2008	941118	5.48731e+06	4.54619e+06	3.65821e+06	15.4162	1.64056e+06	14.3105	1	1	1	1	1	0	1	0.857143	0	1	0	1	1	0.6	1	1	1	1	1	1	1	0	0	1	1	1	1	1	1	1	1	1	1	0	0.85	0	1	1	1	0.75
	38	2009	1.00063e+06	2.48374e+06	1.48311e+06	1.65583e+06	16.6957	3.45906e+06	15.0565	1	1	0	0	1	0	0	0.428571	1	0	1	0	0	0.4	1	0	1	1	1	1	1	0	1	1	1	1	1	0	1	1	1	1	1	0	0.8	0	1	1	1	0.75
	38	2010	931768	5.776e+06	4.84424e+06	3.85067e+06	16.6852	6.65905e+06	15.7115	1	1	1	1	1	0	1	0.857143	1	1	1	0	0	0.6	1	0	1	1	1	1	1	0	1	1	1	1	1	1	1	1	1	0	1	0	0.8	0	1	0	1	0.5
	38	2011	1.23892e+06	8.62777e+06	7.38885e+06	5.75184e+06	16.472	9.79501e+06	16.0974	0	1	1	1	1	1	0	0.714286	0	1	1	1	1	0.8	1	1	1	1	1	1	1	1	0	1	0	0	1	0	1	1	1	0	1	0	0.7	0	1	1	1	0.75
	38	2012	1.3332e+06	9.98354e+06	8.65035e+06	6.6557e+06	16.3	1.12345e+07	16.2345	1	1	1	1	1	0	0	0.714286	1	1	0	0	0	0.4	1	1	1	1	1	1	0	0	1	1	1	1	0	0	0	0	1	0	0	0	0.55	0	1	0	0	0.25
	38	2013	1.35837e+06	5.71976e+06	4.36139e+06	3.81318e+06	16.9793	1.71436e+06	14.3546	1	1	0	1	1	0	0	0.571429	1	1	1	0	0	0.6	1	0	1	1	1	1	0	1	0	1	1	1	1	1	1	1	1	1	1	0	0.8	0	1	0	1	0.5
	38	2014	1.22367e+06	9.18756e+06	7.9639e+06	6.12504e+06	16.1441	1.03356e+07	16.1511	1	1	1	1	1	1	0	0.857143	1	1	1	1	1	1	1	0	0	1	1	1	1	1	1	1	1	1	1	1	1	1	1	1	1	0	0.85	0	1	0	1	0.5
	38	2015	1.16311e+06	9.70099e+06	8.53789e+06	6.46733e+06	16.3824	1.07852e+07	16.1937	1	1	1	1	1	0	1	0.857143	1	1	1	0	0	0.6	1	1	0	0	1	0	1	0	0	1	0	1	0	0	0	0	0	0	0	0	0.3	0	0	0	0	0
	38	2016	487495	4.13359e+06	3.6461e+06	2.75573e+06	16.3736	4.58752e+06	15.3388	1	1	1	1	1	0	0	0.714286	1	1	0	1	1	0.8	1	1	0	0	1	0	1	1	1	1	1	1	0	0	0	0	0	0	0	0	0.45	0	0	0	0	0
	38	2017	613743	2.9017e+06	2.28796e+06	1.93447e+06	16.6359	3.48991e+06	15.0654	0	1	1	0	1	1	0	0.571429	0	1	1	1	0	0.6	1	1	0	0	1	1	1	1	0	1	1	1	0	0	1	1	0	1	1	0	0.65	0	1	1	1	0.75
	38	2018	1.37973e+06	4.14847e+06	2.76874e+06	2.76565e+06	16.8048	5.48804e+06	15.5181	1	1	0	0	1	0	0	0.428571	1	0	0	0	0	0.2	1	1	0	1	1	1	1	1	1	1	1	1	1	1	1	1	1	1	1	0	0.9	0	1	1	1	0.75
	38	2019	1.45818e+06	3.6373e+06	2.17912e+06	2.42487e+06	17.0953	5.05847e+06	15.4366	1	1	1	0	1	0	1	0.714286	1	1	1	1	0	0.8	1	1	1	1	1	1	1	0	0	0	0	1	1	1	1	1	1	1	1	0	0.75	0	1	1	1	0.75
	38	2020	1.23305e+06	4.08559e+06	2.85254e+06	2.72373e+06	16.7813	5.28e+06	15.4794	1	1	1	1	1	1	1	1	1	1	0	1	0	0.6	1	0	1	1	0	1	1	0	1	0	1	1	1	1	1	1	1	0	1	0	0.7	0	1	1	1	0.75
	38	2021	1.14745e+06	4.67997e+06	3.53251e+06	3.11998e+06	16.7222	5.78509e+06	15.5708	1	1	0	0	1	0	0	0.428571	1	0	1	1	0	0.6	1	0	1	1	0	1	1	0	0	0	1	1	0	0	0	0	0	0	0	0	0.35	0	0	0	0	0
	38	2022	944756	4.98235e+06	4.0376e+06	3.32157e+06	16.6632	5.88405e+06	15.5878	1	1	1	1	1	0	0	0.714286	1	1	0	1	0	0.6	1	1	1	1	0	1	1	0	0	1	1	0	1	1	1	1	1	1	1	0	0.75	0	1	0	1	0.5
	38	2023	896701	2.23088e+06	1.33417e+06	1.48725e+06	16.6041	3.10486e+06	14.9485	1	1	1	1	1	1	0	0.857143	0	1	1	1	1	0.8	1	1	1	1	0	1	1	0	1	1	1	0	0	0	0	0	0	0	0	0	0.45	0	0	0	0	0
C39	39	2008	923571	5.84395e+06	4.92038e+06	3.89596e+06	14.38	6.71836e+06	15.7204	1	1	1	1	1	0	0	0.714286	1	1	0	1	1	0.8	1	1	1	1	1	1	1	0	0	1	0	1	1	1	1	1	1	1	1	0	0.8	0	1	1	1	0.75
	39	2009	1.08466e+06	8.71331e+06	7.62866e+06	5.80888e+06	15.5426	9.7268e+06	16.0904	0	1	1	1	1	0	0	0.571429	0	1	0	1	1	0.6	1	1	1	1	1	1	1	1	0	1	1	1	0	1	1	1	0	0	1	0	0.75	0	0	0	1	0.25
	39	2010	1.4709e+06	9.2617e+06	7.7908e+06	6.17447e+06	15.9477	1.06546e+07	16.1815	1	1	0	1	1	1	0	0.714286	1	0	0	1	0	0.4	1	1	1	1	1	1	1	1	1	0	1	1	1	1	1	1	1	1	1	0	0.9	0	1	1	1	0.75
	39	2011	1.35074e+06	8.35451e+06	7.00377e+06	5.56967e+06	15.3677	9.63475e+06	16.0809	1	1	1	1	0	0	0	0.571429	1	1	1	1	1	1	1	0	1	1	1	1	0	1	0	1	1	1	1	0	0	1	1	1	1	0	0.7	0	1	0	1	0.5
	39	2012	1.26698e+06	1.08311e+07	9.56413e+06	7.22074e+06	15.8671	1.20102e+07	16.3013	1	1	1	1	1	0	1	0.857143	1	1	1	1	1	1	1	0	1	0	1	1	0	1	1	1	0	1	0	0	0	0	0	0	0	0	0.4	0	0	0	0	0
	39	2013	1.06636e+06	7.28026e+06	6.2139e+06	4.8535e+06	16.1199	8.28598e+06	15.9301	1	1	1	1	1	0	1	0.857143	0	1	0	1	0	0.4	1	1	1	0	1	0	0	1	1	1	1	1	1	1	1	1	1	0	1	0	0.75	0	1	0	1	0.5
	39	2014	275565	4.09741e+06	3.82185e+06	2.73161e+06	19.577	4.34121e+06	15.2837	1	1	0	1	1	0	1	0.714286	1	1	0	1	0	0.6	1	1	0	1	1	0	1	1	0	1	1	1	1	1	1	1	1	0	1	0	0.75	0	1	1	1	0.75
	39	2015	676892	4.82801e+06	4.15112e+06	3.21867e+06	19.7825	5.46491e+06	15.5139	1	0	1	1	1	0	0	0.571429	1	1	1	0	0	0.6	1	0	0	1	0	1	1	1	0	0	1	1	1	1	1	1	1	1	1	0	0.7	0	1	0	1	0.5
	39	2016	786238	3.84093e+06	3.0547e+06	2.56062e+06	20.6167	4.59356e+06	15.3402	1	1	1	1	1	0	1	0.857143	1	1	1	1	0	0.8	1	0	0	1	0	1	1	1	1	1	0	1	1	1	1	1	1	1	1	0	0.75	0	1	0	1	0.5
	39	2017	895181	3.44905e+06	2.55387e+06	2.29936e+06	19.8213	4.31267e+06	15.2771	0	1	1	1	1	1	1	0.857143	1	1	1	0	1	0.8	1	1	0	1	1	0	1	1	1	1	1	0	1	0	1	1	1	1	1	0	0.75	0	1	0	1	0.5
	39	2018	1.11302e+06	4.67623e+06	3.56321e+06	3.11749e+06	19.9827	5.7472e+06	15.5642	1	1	1	0	1	0	0	0.571429	1	1	1	1	1	1	1	1	0	1	1	0	0	1	1	0	1	0	1	1	1	1	1	1	1	0	0.7	0	1	1	1	0.75
	39	2019	1.13674e+06	5.56616e+06	4.42942e+06	3.71077e+06	20.0502	6.65421e+06	15.7108	1	1	1	1	1	0	0	0.714286	1	1	1	1	1	1	1	1	0	1	1	1	0	1	1	1	1	1	1	1	1	1	1	1	1	0	0.85	0	1	1	1	0.75
	39	2020	951062	5.20771e+06	4.25664e+06	3.4718e+06	17.168	6.11403e+06	15.6261	1	1	0	1	1	0	0	0.571429	0	0	0	0	0	0	1	1	0	1	1	0	0	1	1	0	0	1	1	1	1	1	1	1	1	0	0.7	0	1	1	1	0.75
	39	2021	1.1334e+06	2.19743e+06	1.06403e+06	1.46495e+06	16.7347	3.30663e+06	15.0114	1	1	0	1	1	0	0	0.571429	1	0	0	0	0	0.2	1	1	1	1	1	1	0	1	0	1	1	1	1	1	1	1	1	0	1	0	0.8	0	1	0	1	0.5
	39	2022	1.12405e+06	5.87551e+06	4.75146e+06	3.91701e+06	16.3013	6.94872e+06	15.7541	1	1	1	1	1	0	0	0.714286	1	1	0	1	0	0.6	1	0	1	1	0	0	1	1	0	0	1	1	1	1	1	1	1	0	1	0	0.65	0	1	0	1	0.5
	39	2023	1.11296e+06	7.13488e+06	6.02192e+06	4.75659e+06	15.868	8.18793e+06	15.9182	1	1	1	1	1	0	0	0.714286	1	0	1	0	1	0.6	1	0	1	1	0	1	1	1	1	1	0	1	1	0	1	1	0	1	1	0	0.7	0	1	1	1	0.75
C40	40	2008	1.32315e+06	8.65046e+06	7.32731e+06	5.76698e+06	14.3582	9.90117e+06	16.1082	1	1	0	0	1	0	1	0.571429	1	1	1	1	0	0.8	1	1	1	0	1	1	1	1	1	1	1	1	1	0	1	1	0	1	1	0	0.8	0	1	1	1	0.75
	40	2009	1.35345e+06	7.18539e+06	5.83194e+06	4.79026e+06	16.2124	8.47682e+06	15.9528	0	1	1	0	1	0	1	0.571429	0	0	1	1	0	0.4	1	1	1	0	1	1	1	1	1	1	1	1	0	0	0	0	0	0	0	0	0.55	0	1	0	0	0.25
	40	2010	1.43683e+06	9.45386e+06	8.01703e+06	6.30257e+06	16.4622	1.08116e+07	16.1961	0	1	1	1	1	0	1	0.714286	1	1	1	0	0	0.6	1	1	1	0	1	1	1	1	1	1	0	1	0	0	0	0	0	0	0	0	0.5	0	0	0	0	0
	40	2011	1.27546e+06	1.04393e+07	9.16387e+06	6.95955e+06	16.3949	1.16297e+07	16.2691	1	1	1	1	1	1	1	1	1	1	1	1	1	1	1	1	1	0	1	1	1	1	0	1	1	0	1	1	1	1	1	0	1	0	0.75	0	1	1	1	0.75
	40	2012	300841	3.86972e+06	3.56888e+06	2.57982e+06	16.0813	4.14027e+06	15.2363	1	1	0	1	1	0	1	0.714286	1	0	0	0	0	0.2	1	1	1	1	0	1	1	1	0	1	1	1	1	1	1	1	1	1	1	0	0.85	0	1	1	1	0.75
	40	2013	543989	5.67385e+06	5.12986e+06	3.78256e+06	16.6068	6.17267e+06	15.6356	1	1	0	1	1	0	0	0.571429	1	0	1	1	0	0.6	1	1	1	1	0	0	1	1	0	0	0	0	1	1	1	1	1	0	1	0	0.6	0	1	1	1	0.75
	40	2014	1.51721e+06	4.52862e+06	3.0114e+06	3.01908e+06	18.4973	6.00191e+06	15.6076	1	1	1	1	1	1	0	0.857143	0	1	1	1	1	0.8	1	0	1	1	1	0	1	1	0	0	1	1	0	1	1	0	0	0	0	0	0.5	0	1	0	1	0.5
	40	2015	748555	3.77173e+06	3.02318e+06	2.51449e+06	18.5674	4.48745e+06	15.3168	1	1	0	1	1	0	0	0.571429	1	0	0	0	0	0.2	1	0	1	1	1	0	1	1	1	1	1	1	0	0	1	0	0	0	0	0	0.55	0	0	0	1	0.25
	40	2016	594281	4.74769e+06	4.1534e+06	3.16512e+06	18.7828	5.30316e+06	15.4838	1	1	0	1	1	0	0	0.571429	1	1	0	1	0	0.6	1	1	1	1	1	1	0	0	0	1	1	1	0	0	0	0	0	0	0	0	0.45	0	1	0	0	0.25
	40	2017	1.87266e+06	4.53951e+06	2.66686e+06	3.02634e+06	18.8724	6.36559e+06	15.6664	1	1	1	1	1	0	0	0.714286	1	1	1	0	1	0.8	1	1	1	1	1	1	0	0	1	1	0	1	1	0	1	1	0	1	1	0	0.7	0	1	1	1	0.75
	40	2018	1.86317e+06	1.18496e+07	9.98644e+06	7.89974e+06	19.0932	1.36132e+07	16.4265	1	1	1	1	1	0	1	0.857143	0	1	0	1	1	0.6	1	1	1	1	1	1	0	1	0	1	1	1	1	0	1	1	1	1	1	0	0.8	0	1	1	1	0.75
	40	2019	804982	3.50724e+06	2.70226e+06	2.33816e+06	19.36	4.2809e+06	15.2697	1	0	1	1	1	0	1	0.714286	1	1	0	0	0	0.4	1	1	1	1	1	1	0	1	0	1	1	1	1	1	1	0	0	0	1	0	0.7	0	1	1	1	0.75
	40	2020	1.56518e+06	1.77562e+07	1.6191e+07	1.18374e+07	17.8097	1.9181e+07	16.7694	1	1	0	0	1	0	0	0.428571	1	0	0	1	0	0.4	1	1	1	1	1	1	1	1	1	1	0	1	1	1	1	1	1	1	1	0	0.9	0	1	0	1	0.5
	40	2021	594724	1.56325e+07	1.50378e+07	1.04217e+07	16.8821	1.61094e+07	16.5949	0	1	1	1	1	0	0	0.571429	1	0	0	1	0	0.4	1	0	0	0	1	1	0	1	1	1	1	0	0	0	0	0	0	0	0	0	0.35	0	0	0	0	0
	40	2022	374002	4.25318e+07	4.21578e+07	2.83546e+07	15.9546	4.25942e+07	17.5672	1	1	0	1	1	0	1	0.714286	1	1	1	1	1	1	1	0	1	1	0	1	0	1	1	1	1	0	1	1	1	1	1	1	1	0	0.75	0	1	1	1	0.75
	40	2023	393237	7.28814e+07	7.24882e+07	4.85876e+07	15.027	7.27424e+07	18.1024	1	1	0	1	1	0	0	0.571429	0	1	1	1	1	0.8	1	1	0	0	0	1	0	1	1	1	0	1	1	1	1	1	1	0	1	0	0.65	0	1	0	1	0.5
C41	41	2008	1.50062e+06	7.33358e+06	5.83296e+06	4.88905e+06	16.1545	8.77003e+06	15.9869	1	1	1	1	1	1	0	0.857143	1	1	1	1	1	1	1	0	0	0	1	0	0	1	1	0	1	1	1	1	1	1	1	0	1	0	0.6	0	1	1	1	0.75
	41	2009	500125	2.89779e+06	2.39767e+06	1.93186e+06	16.8137	3.37323e+06	15.0314	1	1	0	1	1	0	0	0.571429	1	1	1	1	1	1	1	0	0	1	1	0	1	1	1	1	1	1	1	1	1	1	1	0	1	0	0.75	0	1	0	1	0.5
	41	2010	728175	7.93886e+06	7.21068e+06	5.29257e+06	16.8157	8.60407e+06	15.9677	1	1	1	1	1	0	0	0.714286	1	1	1	1	1	1	1	0	0	1	0	0	1	1	0	1	1	1	1	1	1	1	1	0	1	0	0.65	0	1	0	1	0.5
	41	2011	228049	6.4351e+06	6.20705e+06	4.29006e+06	16.884	6.61475e+06	15.7048	1	1	1	1	0	0	0	0.571429	1	1	1	0	1	0.8	1	1	0	1	0	1	1	1	0	1	0	1	1	1	1	1	1	0	1	0	0.7	0	1	1	1	0.75
	41	2012	1.55478e+06	2.34271e+06	787937	1.56181e+06	16.4243	3.86918e+06	15.1686	1	1	1	1	1	0	1	0.857143	0	1	1	1	1	0.8	1	0	0	1	1	0	1	0	1	1	1	0	1	1	1	1	1	1	1	0	0.7	0	1	0	1	0.5
	41	2013	779814	6.00159e+06	5.22177e+06	4.00106e+06	17.0283	6.73214e+06	15.7224	1	1	1	1	1	0	1	0.857143	0	1	1	1	1	0.8	1	1	0	1	1	0	1	0	1	1	1	0	1	1	1	1	1	1	1	0	0.75	0	1	0	1	0.5
	41	2014	680698	7.88048e+06	7.19978e+06	5.25365e+06	16.1277	8.49899e+06	15.9555	1	1	0	1	1	0	0	0.571429	1	1	0	0	1	0.6	1	1	0	1	1	1	1	1	1	0	0	1	1	1	1	1	1	0	1	0	0.75	0	1	1	1	0.75
	41	2015	338355	2.48647e+06	2.14812e+06	1.65765e+06	16.9216	2.80431e+06	14.8467	1	1	1	1	1	1	0	0.857143	1	1	1	1	1	1	1	1	0	1	0	1	1	1	1	0	1	1	1	1	1	1	1	0	1	0	0.75	0	1	1	0	0.5
	41	2016	703160	4.58819e+06	3.88503e+06	3.05879e+06	14.4184	5.25292e+06	15.4743	1	1	1	0	1	0	0	0.571429	1	1	1	0	1	0.8	1	1	1	1	1	1	1	1	1	1	1	1	1	1	1	1	1	0	1	0	0.9	0	1	1	0	0.5
	41	2017	2.04896e+06	4.1454e+06	2.09644e+06	2.7636e+06	14.6623	6.14936e+06	15.6319	1	1	1	1	1	0	0	0.714286	1	1	1	1	1	1	1	0	1	1	1	0	1	1	1	0	0	1	1	0	1	1	0	0	1	0	0.6	1	1	1	1	1
	41	2018	1.69492e+06	1.78214e+07	1.61265e+07	1.18809e+07	14.4966	1.93746e+07	16.7795	1	1	0	1	1	0	0	0.571429	1	1	1	1	1	1	1	0	1	1	1	1	1	0	0	1	1	1	1	1	1	1	1	1	1	0	0.8	0	1	0	1	0.5
	41	2019	798245	1.51372e+07	1.4339e+07	1.00915e+07	14.5089	1.58197e+07	16.5768	1	1	1	1	1	0	1	0.857143	0	1	1	1	1	0.8	1	1	0	0	1	0	0	0	0	1	1	0	1	1	1	1	1	0	1	0	0.55	0	1	0	1	0.5
	41	2020	536658	4.92028e+07	4.86661e+07	3.28018e+07	16.633	4.93781e+07	17.715	1	1	0	1	1	0	1	0.714286	1	1	0	1	1	0.8	1	1	0	0	1	1	0	1	1	1	1	0	0	0	0	0	1	0	0	0	0.45	0	1	0	0	0.25
	41	2021	497681	9.15268e+07	9.10291e+07	6.10179e+07	15.2153	9.1356e+07	18.3303	1	1	1	0	1	0	0	0.571429	1	1	0	1	1	0.8	0	1	0	1	0	1	0	1	1	1	1	1	0	0	0	0	0	0	0	0	0.4	0	0	0	0	0
	41	2022	1.70172e+06	1.09341e+07	9.23234e+06	7.28937e+06	13.7977	1.2544e+07	16.3448	1	1	1	1	1	0	0	0.714286	1	1	1	1	1	1	0	1	1	1	1	1	1	1	1	1	0	1	1	1	1	1	1	1	1	0	0.85	0	1	0	1	0.5
	41	2023	563329	2.72228e+06	2.15895e+06	1.81485e+06	12.38	3.26174e+06	14.9978	1	1	1	1	1	0	0	0.714286	1	1	1	1	1	1	0	0	0	1	1	1	0	1	1	1	1	1	1	1	1	1	1	1	1	0	0.75	0	0	1	1	0.5
C42	42	2008	791378	1.23559e+07	1.15646e+07	8.23729e+06	16.3269	1.30518e+07	16.3844	1	1	0	1	1	1	0	0.714286	1	1	0	1	1	0.8	0	0	1	1	1	1	0	1	1	0	1	1	1	1	1	1	1	0	1	0	0.7	0	1	0	1	0.5
	42	2009	228049	1.32797e+07	1.30516e+07	8.8531e+06	16.226	1.34096e+07	16.4115	1	1	1	1	1	0	0	0.714286	1	1	1	0	1	0.8	0	1	1	1	1	1	0	0	0	1	0	1	0	0	0	0	0	0	0	0	0.35	0	0	0	0	0
	42	2010	1.86573e+06	4.52995e+06	2.66422e+06	3.01997e+06	15.7706	6.34923e+06	15.6638	1	0	0	1	1	0	0	0.428571	1	1	0	1	1	0.8	0	1	1	1	0	1	1	1	0	1	1	1	1	1	0	0	0	0	0	0	0.55	0	0	0	0	0
	42	2011	1.04246e+06	3.20459e+06	2.16213e+06	2.13639e+06	16.1026	4.2162e+06	15.2544	1	1	1	1	1	1	0	0.857143	1	1	0	1	1	0.8	0	1	1	1	0	0	1	1	0	1	1	1	0	0	0	0	0	0	0	0	0.4	0	0	0	0	0
	42	2012	962419	1.18741e+08	1.17778e+08	7.91604e+07	16.0546	1.18834e+08	18.5932	0	1	0	1	1	0	0	0.428571	0	1	1	1	1	0.8	0	1	1	1	1	0	1	1	0	1	1	1	0	0	0	0	0	0	0	0	0.45	0	0	0	0	0
	42	2013	1.06427e+06	1.12327e+07	1.01685e+07	7.48849e+06	16.1152	1.22077e+07	16.3176	1	1	0	1	1	0	1	0.714286	1	1	1	0	1	0.8	0	1	1	1	1	1	1	1	1	1	0	0	1	1	1	0	0	0	0	0	0.6	0	1	1	1	0.75
	42	2014	1.49004e+06	1.07469e+07	9.25691e+06	7.16463e+06	22.2342	1.21481e+07	16.3127	1	1	1	0	1	0	1	0.714286	1	1	1	1	1	1	0	1	1	0	1	1	1	1	1	1	1	0	1	1	1	0	0	0	0	0	0.6	1	0	1	1	0.75
	42	2015	1.95402e+06	4.33078e+06	2.37676e+06	2.88719e+06	22.3005	6.23915e+06	15.6464	1	1	1	1	1	1	1	1	1	1	1	1	1	1	0	1	1	1	1	1	1	1	1	1	1	1	1	1	1	0	0	1	1	0	0.8	0	0	0	1	0.25
	42	2016	1.88089e+06	2.08258e+07	1.89449e+07	1.38839e+07	22.3587	2.25418e+07	16.9309	1	1	0	1	1	0	0	0.571429	1	1	1	1	1	1	0	0	1	1	1	1	1	1	1	1	1	1	0	0	0	0	0	0	0	0	0.5	0	0	0	0	0
	42	2017	566857	1.93614e+07	1.87945e+07	1.29076e+07	22.2838	1.97835e+07	16.8004	1	1	0	0	1	0	1	0.571429	1	1	1	1	1	1	0	0	1	1	1	1	1	1	0	1	0	1	0	0	0	0	0	0	0	0	0.4	0	0	0	0	0
	42	2018	359455	6.18844e+07	6.1525e+07	4.12563e+07	22.39	6.17918e+07	17.9393	1	1	1	1	1	0	1	0.857143	1	1	0	1	1	0.8	0	0	1	1	1	1	1	1	0	0	1	1	0	0	0	0	0	0	0	0	0.4	0	0	0	0	0
	42	2019	925304	1.13299e+08	1.12373e+08	7.55325e+07	22.4855	1.13394e+08	18.5464	1	1	0	0	1	0	0	0.428571	1	1	1	1	1	1	0	1	1	1	1	1	1	1	1	1	1	1	1	1	1	0	0	0	0	0	0.7	1	0	0	1	0.5
	42	2020	1.71829e+06	1.57646e+07	1.40463e+07	1.05097e+07	17.3237	1.73559e+07	16.6694	1	1	0	0	1	0	0	0.428571	1	1	1	1	1	1	0	1	1	1	1	1	1	1	1	0	0	1	0	0	0	0	0	0	0	0	0.45	0	0	0	0	0
	42	2021	602766	2.60144e+06	1.99867e+06	1.73429e+06	17.23	3.18093e+06	14.9727	1	1	1	0	1	0	1	0.714286	0	0	1	0	0	0.2	0	0	1	1	0	1	1	0	1	0	1	0	0	0	0	0	0	0	0	0	0.3	0	0	0	0	0
	42	2022	830815	1.54199e+07	1.45891e+07	1.02799e+07	17.1364	1.61327e+07	16.5964	1	1	0	0	1	1	0	0.571429	1	1	0	1	1	0.8	0	0	0	1	1	1	0	1	1	0	1	0	0	0	0	0	0	0	0	0	0.3	0	0	0	0	0
	42	2023	228049	1.8543e+07	1.83149e+07	1.2362e+07	17.0427	1.86347e+07	16.7405	1	1	1	1	1	0	0	0.714286	1	0	1	0	1	0.6	0	1	1	0	1	1	0	0	1	1	1	1	0	0	0	0	0	0	0	0	0.4	0	0	0	0	0
C43	43	2008	1.97654e+06	5.75286e+06	3.77633e+06	3.83524e+06	15.8328	7.67325e+06	15.8533	1	1	0	1	1	0	0	0.571429	1	1	1	0	1	0.8	0	1	0	0	1	0	0	1	1	0	0	1	1	1	1	0	0	0	0	0	0.4	1	1	1	1	1
	43	2009	1.01379e+06	4.46392e+06	3.45012e+06	2.97594e+06	15.325	5.43792e+06	15.5089	1	1	0	1	1	0	0	0.571429	1	1	1	1	1	1	0	1	0	1	0	0	0	0	1	1	1	1	0	0	0	0	0	0	0	0	0.3	0	0	0	0	0
	43	2010	909493	3.34362e+07	3.25267e+07	2.22908e+07	15.6643	3.40962e+07	17.3447	1	1	1	1	1	1	0	0.857143	1	1	1	1	1	1	0	1	0	1	1	1	0	1	0	0	1	1	0	0	0	0	0	0	0	0	0.35	0	0	0	1	0.25
	43	2011	1.80007e+06	6.09812e+06	4.29805e+06	4.06541e+06	16.4169	7.84081e+06	15.8749	1	1	1	1	1	0	0	0.714286	1	1	1	0	1	0.8	0	1	0	1	0	1	1	1	0	1	1	1	1	1	0	1	0	0	0	0	0.55	1	0	1	1	0.75
	43	2012	1.70572e+06	1.92492e+07	1.75435e+07	1.28328e+07	16.2308	2.08027e+07	16.8506	1	1	0	1	1	0	0	0.571429	1	1	0	1	1	0.8	0	1	0	1	0	1	1	1	0	1	1	1	0	0	0	0	0	0	0	0	0.4	0	0	0	0	0
	43	2013	1.77143e+06	4.77505e+06	3.00362e+06	3.18337e+06	16.5883	6.49892e+06	15.6871	1	1	1	1	1	0	0	0.714286	1	1	1	1	1	1	0	0	0	1	0	1	1	1	0	1	1	0	1	1	1	0	0	0	0	0	0.45	1	0	1	1	0.75
	43	2014	1.74921e+06	2.13514e+07	1.96022e+07	1.42343e+07	21.2752	2.29328e+07	16.9481	1	1	1	1	1	0	0	0.714286	1	1	1	0	1	0.8	1	0	1	1	1	1	1	1	1	1	0	0	1	1	1	0	0	0	0	0	0.6	0	0	0	1	0.25
	43	2015	623881	3.41146e+07	3.34907e+07	2.27431e+07	21.6025	3.44862e+07	17.3561	1	1	1	0	0	1	1	0.714286	0	1	1	1	1	0.8	1	1	1	1	1	1	1	1	1	0	1	1	1	1	1	0	1	0	0	0	0.75	0	0	1	1	0.5
	43	2016	399489	9.09806e+07	9.05811e+07	6.06537e+07	21.6599	9.07163e+07	18.3232	1	1	0	1	1	0	0	0.571429	1	1	0	0	1	0.6	1	1	1	1	1	1	1	1	1	1	1	0	0	0	0	0	0	0	0	0	0.55	0	0	0	0	0
	43	2017	711139	1.10993e+08	1.10282e+08	7.39955e+07	21.7037	1.10893e+08	18.5241	1	0	0	1	1	0	0	0.428571	1	0	1	0	1	0.6	1	1	1	1	1	1	1	1	1	0	1	1	1	1	1	0	0	0	0	0	0.7	1	1	1	1	1
	43	2018	752709	9.18093e+06	8.42822e+06	6.12062e+06	21.7109	9.86148e+06	16.1041	1	1	0	1	1	0	0	0.571429	1	1	1	0	1	0.8	1	1	1	1	1	1	1	1	1	0	0	1	1	1	1	0	0	0	0	0	0.65	1	0	1	1	0.75
	43	2019	624411	3.17235e+06	2.54794e+06	2.1149e+06	21.7623	3.76919e+06	15.1424	0	1	1	1	1	0	0	0.571429	1	1	1	0	1	0.8	1	1	1	1	1	1	0	1	0	1	1	1	1	1	1	0	0	0	0	0	0.65	1	0	1	1	0.75
	43	2020	852460	1.2433e+07	1.15805e+07	8.28867e+06	20.1709	1.3189e+07	16.3949	1	1	0	1	1	0	0	0.571429	1	1	0	0	1	0.6	1	1	1	1	1	1	0	1	0	0	1	0	1	1	0	0	0	0	0	0	0.5	1	0	1	1	0.75
	43	2021	228049	1.84089e+07	1.81808e+07	1.22726e+07	17.2154	1.85015e+07	16.7334	1	1	0	1	1	0	0	0.571429	1	1	1	0	1	0.8	1	1	1	1	1	1	1	1	1	1	1	1	0	0	0	0	0	0	0	0	0.6	0	0	0	0	0
	43	2022	843897	7.66392e+06	6.82002e+06	5.10928e+06	14.26	8.44601e+06	15.9492	1	1	1	1	1	0	0	0.714286	1	1	0	1	1	0.8	1	0	1	1	0	1	1	1	0	1	0	1	1	1	1	0	0	0	0	0	0.55	0	1	0	1	0.5
	43	2023	449299	5.52801e+07	5.48308e+07	3.68534e+07	11.3045	5.53246e+07	17.8287	1	1	0	1	1	0	0	0.571429	1	1	1	0	1	0.8	1	0	1	1	0	1	1	1	0	1	1	0	0	0	0	0	0	0	0	0	0.4	0	0	0	0	0
C44	44	2008	319839	1.60983e+07	1.57784e+07	1.07322e+07	16.0867	1.62988e+07	16.6066	1	1	0	1	1	0	0	0.571429	0	1	1	1	1	0.8	1	1	1	1	0	1	1	0	1	1	1	1	0	0	0	0	0	0	0	0	0.5	0	0	0	0	0
	44	2009	371875	4.98326e+06	4.61138e+06	3.32217e+06	15.3199	5.31624e+06	15.4863	1	1	1	1	1	1	1	1	1	1	1	0	1	0.8	1	1	1	1	1	0	1	1	1	1	0	1	0	0	0	0	0	0	0	0	0.5	0	0	0	0	0
	44	2010	761582	1.49856e+08	1.49095e+08	9.99041e+07	15.9518	1.49524e+08	18.823	1	1	0	1	1	0	0	0.571429	1	0	0	1	1	0.6	1	0	1	0	1	0	1	1	1	1	1	0	0	0	0	0	0	0	0	0	0.4	0	0	0	0	0
	44	2011	1.81453e+06	3.04487e+07	2.86342e+07	2.02991e+07	16.6207	3.20289e+07	17.2821	1	1	0	1	1	0	0	0.571429	1	1	0	1	1	0.8	1	0	1	1	1	1	1	0	1	1	0	1	0	0	0	0	0	0	0	0	0.45	0	0	0	0	0
	44	2012	1.62737e+06	9.32866e+06	7.70129e+06	6.21911e+06	16.9604	1.08764e+07	16.2021	1	1	1	0	1	0	1	0.714286	1	1	1	0	1	0.8	1	1	1	1	1	1	1	1	1	1	1	1	0	0	0	0	0	0	0	0	0.6	0	0	0	0	0
	44	2013	755572	7.77388e+06	7.01831e+06	5.18259e+06	16.7733	8.4675e+06	15.9517	1	1	0	1	1	0	0	0.571429	1	1	0	0	1	0.6	1	1	1	0	1	1	1	1	1	1	0	1	0	0	0	0	0	0	0	0	0.5	0	0	0	0	0
	44	2014	516886	3.4551e+07	3.40342e+07	2.3034e+07	19.1024	3.48132e+07	17.3655	1	1	1	1	1	0	0	0.714286	1	1	1	1	1	1	1	1	0	1	0	1	1	1	0	1	0	1	1	1	1	0	0	0	0	0	0.55	1	1	1	1	1
	44	2015	229541	3.40993e+07	3.38698e+07	2.27329e+07	19.1024	3.40795e+07	17.3442	1	1	0	1	1	0	0	0.571429	0	1	1	0	1	0.6	1	0	0	1	0	1	1	1	0	1	1	0	0	0	0	0	0	0	0	0	0.35	0	0	0	0	0
	44	2016	1.97541e+06	2.40672e+06	431318	1.60448e+06	19.0939	4.3503e+06	15.2858	1	1	0	1	1	0	0	0.571429	1	1	0	0	1	0.6	1	0	0	1	0	1	0	1	1	0	0	1	0	0	0	0	0	0	0	0	0.3	0	0	0	0	0
	44	2017	954638	2.77771e+06	1.82307e+06	1.85181e+06	19.15	3.70524e+06	15.1253	1	1	1	1	1	0	0	0.714286	1	1	1	1	1	1	1	1	0	1	1	1	1	1	1	0	1	1	1	1	0	0	0	0	0	0	0.6	1	0	1	1	0.75
	44	2018	1.0763e+06	6.14093e+06	5.06463e+06	4.09395e+06	19.1769	7.16481e+06	15.7847	1	1	1	1	1	0	0	0.714286	1	0	1	0	1	0.6	1	1	1	1	1	1	0	1	1	0	1	1	0	0	0	0	0	0	0	0	0.5	0	0	0	0	0
	44	2019	239053	5.2504e+06	5.01134e+06	3.50026e+06	19.2386	5.44957e+06	15.511	1	1	1	1	1	1	0	0.857143	1	1	0	1	1	0.8	1	1	1	1	1	1	1	1	1	1	0	1	0	0	0	0	0	0	0	0	0.55	0	0	0	0	0
	44	2020	959150	7.93004e+06	6.97089e+06	5.28669e+06	17.0364	8.82462e+06	15.9931	1	1	1	0	1	1	0	0.714286	1	1	1	0	1	0.8	1	0	0	1	1	1	1	1	0	1	1	1	0	0	0	0	0	0	0	0	0.45	0	0	0	0	0
	44	2021	544342	7.15746e+07	7.10303e+07	4.77164e+07	15.7417	7.15951e+07	18.0865	1	1	1	0	1	0	0	0.571429	1	1	1	1	1	1	1	0	1	1	1	1	1	0	0	1	1	0	1	1	1	0	0	0	0	0	0.55	1	0	0	1	0.5
	44	2022	441357	1.95844e+07	1.9143e+07	1.30562e+07	19.2386	1.98802e+07	16.8052	1	1	1	1	1	1	0	0.857143	1	1	0	1	1	0.8	1	1	1	1	1	1	1	0	1	1	1	1	0	0	0	0	0	0	0	0	0.55	1	1	1	1	1
	44	2023	348776	6.47824e+06	6.12946e+06	4.31882e+06	17.0364	6.77742e+06	15.7291	0	1	0	1	1	0	1	0.571429	1	1	0	1	1	0.8	1	0	1	1	1	1	1	1	1	1	0	1	0	0	0	0	0	0	0	0	0.5	1	1	1	1	1
C45	45	2008	1.59167e+06	1.1115e+07	9.52333e+06	7.41001e+06	16.3936	1.26144e+07	16.3503	1	1	1	1	1	1	0	0.857143	1	1	1	1	1	1	1	0	1	1	1	1	1	1	1	1	1	1	0	0	0	0	0	1	1	0	0.65	1	1	1	1	1
	45	2009	2.08045e+06	1.31061e+07	1.10257e+07	8.73741e+06	16.3401	1.50762e+07	16.5286	1	1	1	1	1	0	0	0.714286	0	1	0	0	1	0.4	1	1	1	1	1	1	1	1	1	1	1	1	0	0	0	0	0	0	0	0	0.6	1	0	1	1	0.75
	45	2010	1.86938e+06	1.66398e+07	1.47704e+07	1.10932e+07	16.1197	1.83747e+07	16.7265	1	1	1	1	1	0	0	0.714286	1	1	1	1	1	1	1	0	1	1	1	0	1	1	1	0	1	1	0	1	0	0	0	0	0	0	0.5	1	0	1	1	0.75
	45	2011	1.23495e+06	2.06253e+07	1.93904e+07	1.37502e+07	16.3828	2.17015e+07	16.8929	1	1	1	1	1	1	0	0.857143	1	1	1	0	1	0.8	1	1	1	1	1	1	1	1	1	0	0	1	0	1	0	0	0	0	0	0	0.55	1	1	1	1	1
	45	2012	503346	2.56623e+07	2.5159e+07	1.71082e+07	16.4806	2.59756e+07	17.0727	1	1	1	1	0	0	0	0.571429	1	0	1	0	1	0.6	1	1	1	0	1	1	1	1	1	1	1	0	0	1	0	0	0	1	1	0	0.65	1	1	1	1	1
	45	2013	218219	2.11201e+07	2.09018e+07	1.408e+07	16.9665	2.11833e+07	16.8687	1	1	0	1	1	0	0	0.571429	1	1	1	0	1	0.8	1	1	1	0	0	0	1	1	1	1	1	1	0	1	0	0	0	0	0	0	0.5	1	1	1	1	1
	45	2014	962992	5.43919e+06	4.4762e+06	3.62613e+06	19.1024	6.35568e+06	15.6649	1	1	0	0	1	1	0	0.571429	1	1	1	1	1	1	1	1	1	0	0	1	1	1	1	1	0	1	0	0	0	0	0	0	1	0	0.5	1	0	1	1	0.75
	45	2015	1.76689e+06	2.932e+07	2.75531e+07	1.95467e+07	19.1024	3.08611e+07	17.245	1	1	1	1	1	0	0	0.714286	1	1	1	1	1	1	1	1	1	0	0	1	1	0	1	1	1	1	0	0	0	0	0	0	1	0	0.5	1	0	1	1	0.75
	45	2016	344838	1.08942e+07	1.05493e+07	7.26278e+06	19.0939	1.11574e+07	16.2276	1	1	1	0	1	0	1	0.714286	1	1	0	1	1	0.8	1	0	1	1	0	1	1	0	0	0	1	1	0	1	0	0	0	1	1	0	0.5	1	1	1	1	1
	45	2017	394591	1.00977e+07	9.70309e+06	6.73179e+06	19.15	1.04161e+07	16.1589	1	1	0	1	1	1	1	0.857143	0	1	1	0	1	0.6	1	0	1	1	1	0	1	1	0	0	0	1	0	1	0	0	0	0	0	0	0.4	0	0	1	1	0.5
	45	2018	1.45254e+06	9.88733e+06	8.43479e+06	6.59155e+06	19.1769	1.12575e+07	16.2365	1	1	0	1	1	0	1	0.714286	1	1	1	1	1	1	1	1	0	1	1	1	0	1	0	1	1	0	0	1	0	1	0	1	1	0	0.6	1	1	1	1	1
	45	2019	682281	8.11611e+07	8.04788e+07	5.41074e+07	19.2386	8.12488e+07	18.213	1	1	1	1	1	0	0	0.714286	1	0	1	1	1	0.8	1	1	0	1	1	1	1	1	1	1	1	1	0	1	0	0	0	0	0	0	0.6	1	0	1	1	0.75
	45	2020	578195	2.44137e+07	2.38355e+07	1.62758e+07	17.9205	2.48104e+07	17.0268	1	1	1	1	1	0	0	0.714286	1	1	1	0	1	0.8	1	1	0	1	1	1	0	1	1	1	0	0	1	1	0	1	0	0	1	0	0.6	1	1	1	1	1
	45	2021	688552	7.77388e+06	7.08533e+06	5.18259e+06	16.7952	8.40097e+06	15.9439	1	1	0	1	1	1	0	0.714286	1	1	1	0	1	0.8	1	0	0	1	1	0	1	1	1	1	1	0	1	0	0	0	0	1	1	0	0.55	1	1	1	1	1
	45	2022	1.84524e+06	4.77932e+06	2.93407e+06	3.18621e+06	15.67	6.57644e+06	15.699	1	1	1	1	1	0	0	0.714286	1	1	1	1	1	1	1	0	0	0	0	1	1	1	1	1	1	0	1	1	1	0	0	0	1	0	0.55	1	1	1	1	1
	45	2023	1.62581e+06	6.82912e+06	5.20331e+06	4.55274e+06	14.5448	8.39351e+06	15.943	1	1	1	1	1	0	1	0.857143	1	1	1	0	1	0.8	1	1	0	0	1	1	1	1	1	1	0	1	1	1	1	1	0	1	1	1	0.8	1	1	1	1	1
C46	46	2008	2.14544e+06	3.0647e+06	919266	2.04314e+06	15.8145	5.1723e+06	15.4588	1	1	1	1	1	0	0	0.714286	1	1	1	0	1	0.8	1	1	1	1	1	1	1	1	1	1	1	1	0	0	0	0	0	0	1	0	0.65	1	0	1	1	0.75
	46	2009	1.92771e+06	5.24534e+06	3.31763e+06	3.4969e+06	16.1551	7.12095e+06	15.7786	1	1	1	1	1	0	0	0.714286	1	1	1	0	1	0.8	1	1	0	0	0	0	0	0	1	1	1	1	0	1	1	0	0	1	1	0	0.5	1	0	1	1	0.75
	46	2010	550928	6.10888e+06	5.55795e+06	4.07259e+06	16.3956	6.61143e+06	15.7043	1	1	1	0	1	0	0	0.571429	1	1	1	1	1	1	1	1	0	1	1	1	1	0	0	0	0	1	0	0	0	0	0	1	1	0	0.45	1	1	1	1	1
	46	2011	243558	3.69057e+06	3.44701e+06	2.46038e+06	16.481	3.90555e+06	15.1779	0	1	1	1	1	0	0	0.571429	0	1	1	0	1	0.6	1	1	1	1	1	1	1	1	0	0	1	1	0	0	0	0	0	0	0	0	0.5	1	1	1	1	1
	46	2012	1.15916e+06	2.47961e+06	1.32046e+06	1.65308e+06	16.2647	3.61234e+06	15.0999	1	1	0	0	1	0	0	0.428571	1	1	1	0	1	0.8	1	1	1	1	1	1	1	1	0	0	1	1	1	0	0	0	0	0	0	0	0.55	1	1	1	1	1
	46	2013	1.85177e+06	2.96665e+06	1.11488e+06	1.97777e+06	16.6524	4.78342e+06	15.3807	1	1	0	1	1	1	0	0.714286	1	1	1	1	1	1	1	1	1	1	0	1	1	1	0	1	0	1	0	1	0	0	0	0	0	0	0.5	1	0	1	1	0.75
	46	2014	425768	1.63414e+07	1.59156e+07	1.08943e+07	16.2093	1.66454e+07	16.6276	1	1	1	0	1	0	1	0.714286	1	1	0	0	1	0.6	1	0	1	1	1	1	1	1	1	1	1	1	1	0	1	0	0	1	1	0	0.75	1	1	1	1	1
	46	2015	513408	1.55837e+07	1.50703e+07	1.03892e+07	16.9561	1.59802e+07	16.5869	1	1	1	1	1	1	0	0.857143	1	1	0	0	1	0.6	1	0	1	1	1	1	1	1	1	1	1	1	0	1	0	0	0	1	1	0	0.7	1	1	1	1	1
	46	2016	1.70472e+06	1.35762e+07	1.18714e+07	9.05077e+06	16.8336	1.51699e+07	16.5348	1	1	1	1	1	0	0	0.714286	1	1	1	0	1	0.8	1	1	1	1	1	1	1	1	1	0	1	0	1	0	0	1	0	1	1	0	0.7	1	1	1	1	1
	46	2017	723078	9.57069e+07	9.49838e+07	6.38046e+07	16.6553	9.57295e+07	18.377	1	0	0	1	1	1	0	0.571429	1	1	1	0	1	0.8	1	1	1	1	1	1	1	0	1	0	1	1	0	0	0	0	0	0	0	1	0.55	1	0	1	1	0.75
	46	2018	624843	2.83992e+07	2.77744e+07	1.89328e+07	16.8955	2.88132e+07	17.1763	1	1	1	1	1	0	0	0.714286	1	1	0	1	1	0.8	1	1	1	1	1	1	1	0	1	0	0	1	0	0	0	0	0	0	1	1	0.55	1	0	1	1	0.75
	46	2019	885379	7.77388e+06	6.8885e+06	5.18259e+06	16.7831	8.59636e+06	15.9668	1	1	1	1	1	1	0	0.857143	0	1	1	0	1	0.6	1	1	1	0	0	0	1	1	0	1	1	1	0	0	0	0	0	1	1	1	0.55	1	0	1	1	0.75
	46	2020	1.60129e+06	1.1115e+07	9.51372e+06	7.41001e+06	16.2255	1.26239e+07	16.3511	1	1	1	1	1	0	0	0.714286	1	1	1	0	1	0.8	1	1	1	0	1	1	1	1	0	1	1	1	0	1	0	0	0	0	0	0	0.55	1	0	1	1	0.75
	46	2021	1.42684e+06	1.19849e+07	1.0558e+07	7.98992e+06	15.6225	1.33143e+07	16.4043	1	1	0	1	1	0	1	0.714286	1	1	1	1	1	1	1	0	0	0	1	0	1	1	1	1	1	1	0	0	1	0	0	0	0	0	0.45	1	0	1	1	0.75
	46	2022	1.83906e+06	1.35751e+07	1.1736e+07	9.05007e+06	15.0195	1.53022e+07	16.5435	1	1	0	1	1	1	0	0.714286	1	1	0	0	1	0.6	1	0	1	1	1	1	1	1	0	1	1	1	0	0	0	0	0	0	0	0	0.5	1	0	1	1	0.75
	46	2023	1.12123e+06	1.75606e+07	1.64394e+07	1.17071e+07	14.4166	1.85461e+07	16.7358	0	1	1	1	1	0	0	0.571429	1	0	0	1	0	0.4	1	1	0	1	1	1	1	1	1	1	0	1	0	1	0	0	0	0	1	0	0.6	1	0	1	1	0.75
C47	47	2008	712640	2.25976e+07	2.1885e+07	1.50651e+07	16.1685	2.31409e+07	16.9571	1	1	0	0	1	0	0	0.428571	1	1	1	0	1	0.8	1	1	1	1	1	0	0	1	0	1	1	1	0	0	0	0	0	1	1	0	0.55	1	0	1	1	0.75
	47	2009	236593	1.96101e+07	1.93735e+07	1.30734e+07	16.6875	1.97026e+07	16.7963	1	1	0	1	1	1	0	0.714286	1	1	1	1	0	0.8	1	1	1	1	1	1	0	1	1	1	1	1	0	1	0	0	0	1	1	0	0.7	1	1	1	1	1
	47	2010	1.24447e+06	3.21297e+06	1.9685e+06	2.14198e+06	16.7881	4.42506e+06	15.3028	1	1	0	1	1	0	0	0.571429	1	0	0	0	0	0.2	1	1	0	0	1	1	1	1	1	1	1	1	1	0	1	1	0	1	1	0	0.75	1	1	1	1	1
	47	2011	1.29023e+06	4.37801e+06	3.08778e+06	2.91867e+06	16.8383	5.62707e+06	15.5431	1	1	0	1	1	0	1	0.714286	1	0	0	0	0	0.2	1	1	1	0	1	0	1	1	0	1	1	1	0	1	0	1	0	1	1	0	0.65	1	1	1	1	1
	47	2012	449210	1.53104e+07	1.48612e+07	1.0207e+07	16.3945	1.56452e+07	16.5657	1	1	1	1	1	0	0	0.714286	0	0	0	0	1	0.2	1	1	0	0	0	1	1	0	0	1	0	0	0	0	0	0	0	0	0	0	0.25	1	1	1	1	1
	47	2013	534030	1.50723e+07	1.45383e+07	1.00482e+07	16.9816	1.5493e+07	16.5559	1	1	1	1	1	0	0	0.714286	0	0	1	1	1	0.6	1	1	0	0	0	1	0	0	0	1	1	0	0	1	0	0	0	0	1	0	0.35	1	1	1	1	1
	47	2014	1.91579e+06	4.30789e+06	2.3921e+06	2.87192e+06	20.7291	6.17847e+06	15.6366	1	1	1	1	1	0	0	0.714286	1	0	0	1	1	0.6	1	0	0	1	1	0	0	1	1	0	0	1	0	1	0	0	0	1	1	0	0.45	1	1	1	1	1
	47	2015	888351	4.87122e+06	3.98287e+06	3.24748e+06	21.1671	5.71774e+06	15.5591	1	1	1	1	1	0	0	0.714286	1	1	0	0	1	0.6	1	0	0	0	1	1	0	1	1	1	0	1	1	1	1	1	0	1	1	0	0.65	1	1	1	1	1
	47	2016	818333	5.80079e+06	4.98245e+06	3.86719e+06	21.1783	6.57104e+06	15.6982	1	1	1	1	1	0	0	0.714286	1	1	1	1	1	1	1	1	0	0	1	1	1	1	1	1	0	1	0	0	0	0	0	0	0	0	0.45	1	0	1	1	0.75
	47	2017	914506	6.31334e+06	5.39884e+06	4.2089e+06	21.2724	7.17535e+06	15.7862	1	1	0	1	0	0	0	0.428571	1	0	0	1	0	0.4	1	1	0	1	1	1	0	1	1	1	0	1	0	1	1	0	0	0	1	0	0.6	1	0	1	1	0.75
	47	2018	1.73514e+06	6.38317e+06	4.64803e+06	4.25545e+06	21.2895	8.05934e+06	15.9023	1	1	0	0	1	1	0	0.571429	1	0	0	0	0	0.2	1	1	0	1	1	1	0	1	1	1	0	1	0	0	0	0	0	0	0	0	0.45	1	0	1	1	0.75
	47	2019	508272	5.91594e+06	5.40767e+06	3.94396e+06	21.3286	6.37755e+06	15.6683	1	1	0	1	1	0	0	0.571429	1	0	1	1	0	0.6	1	1	0	1	1	1	1	1	1	1	0	1	0	1	0	0	0	0	0	0	0.55	1	0	1	1	0.75
	47	2020	448667	4.69299e+06	4.24433e+06	3.12866e+06	18.3587	5.10431e+06	15.4456	1	1	0	1	1	0	0	0.571429	0	0	0	1	1	0.4	1	1	1	1	1	1	1	1	1	1	0	0	0	0	0	1	0	0	1	0	0.6	1	0	1	1	0.75
	47	2021	1.10913e+06	5.01809e+06	3.90896e+06	3.34539e+06	18.4013	6.08272e+06	15.621	1	1	1	1	1	0	0	0.714286	1	0	0	1	1	0.6	1	1	1	1	0	0	1	1	1	1	0	1	0	0	0	0	0	1	0	0	0.5	1	0	1	1	0.75
	47	2022	827187	3.74047e+06	2.91329e+06	2.49365e+06	18.444	4.53448e+06	15.3272	1	1	0	1	1	0	0	0.571429	1	0	0	1	0	0.4	1	0	1	1	1	0	1	1	1	1	0	1	0	1	0	1	0	1	1	0	0.65	1	1	1	1	1
	47	2023	1.62085e+06	7.43882e+06	5.81797e+06	4.95921e+06	18.4866	8.99386e+06	16.0121	1	1	0	1	1	0	0	0.571429	1	0	0	1	0	0.4	1	0	1	0	1	1	1	0	1	1	0	1	0	1	0	0	0	0	0	0	0.45	1	0	1	1	0.75
C48	48	2008	1.71196e+06	1.1954e+07	1.0242e+07	7.96931e+06	17.9363	1.35667e+07	16.4231	1	1	0	1	1	0	0	0.571429	1	0	1	0	0	0.4	1	1	1	1	1	1	1	1	1	1	1	1	0	0	0	0	0	0	0	0	0.6	0	0	1	1	0.5
	48	2009	1.41293e+06	4.21204e+06	2.79911e+06	2.80803e+06	17.5488	5.58411e+06	15.5354	1	1	0	1	1	1	0	0.714286	1	1	1	0	0	0.6	1	1	1	1	1	1	1	1	0	1	1	1	0	1	0	0	0	1	1	0	0.7	1	0	1	1	0.75
	48	2010	806296	1.96584e+07	1.88521e+07	1.31056e+07	17.046	2.0316e+07	16.8269	1	1	0	1	1	0	0	0.571429	1	0	0	0	0	0.2	1	1	1	1	0	1	1	1	0	1	1	1	0	1	0	0	0	0	0	0	0.55	0	0	1	1	0.5
	48	2011	944424	1.93137e+07	1.83693e+07	1.28758e+07	15.846	2.0111e+07	16.8168	1	1	1	1	1	0	1	0.857143	1	0	1	1	1	0.8	1	1	1	1	1	1	1	0	1	1	0	1	0	0	0	1	0	0	0	0	0.55	1	1	1	1	1
	48	2012	323489	2.91598e+06	2.59249e+06	1.94399e+06	15.1788	3.21594e+06	14.9836	1	1	1	1	1	0	1	0.857143	1	0	1	1	1	0.8	1	1	1	1	1	1	1	0	1	1	0	1	0	1	0	0	0	0	0	0	0.55	1	0	1	1	0.75
	48	2013	1.5587e+06	3.82012e+07	3.66425e+07	2.54675e+07	15.2231	3.94711e+07	17.4911	0	1	1	0	1	0	0	0.428571	0	0	0	1	1	0.4	1	1	0	1	1	1	1	1	1	1	0	1	0	0	0	0	0	0	0	0	0.5	1	0	1	1	0.75
	48	2014	257117	1.89976e+07	1.87405e+07	1.26651e+07	17.9441	1.91148e+07	16.766	1	1	1	1	1	0	0	0.714286	1	0	0	0	0	0.2	1	0	0	1	1	1	1	1	1	1	1	1	1	0	0	1	0	1	1	0	0.7	1	1	1	1	1
	48	2015	656726	2.49927e+07	2.4336e+07	1.66618e+07	19.8669	2.54632e+07	17.0527	1	1	1	1	1	1	0	0.857143	1	0	0	1	1	0.6	1	0	0	1	1	0	1	1	1	1	1	1	0	0	0	0	0	0	1	0	0.5	1	0	1	1	0.75
	48	2016	481562	1.99486e+07	1.94671e+07	1.32991e+07	18.156	2.02818e+07	16.8252	1	1	0	1	1	0	0	0.571429	1	0	0	0	0	0.2	1	1	0	0	0	0	1	1	1	1	1	1	0	0	0	1	0	0	0	0	0.45	1	0	1	1	0.75
	48	2017	374752	3.52736e+07	3.48989e+07	2.35158e+07	18.1372	3.53894e+07	17.3819	1	0	0	1	1	0	0	0.428571	1	1	1	1	0	0.8	1	1	0	1	1	1	1	1	1	1	1	0	0	0	0	0	0	0	0	0	0.5	1	1	1	1	1
	48	2018	737327	3.30409e+07	3.23036e+07	2.20273e+07	18.1111	3.35329e+07	17.328	1	1	0	1	1	0	0	0.571429	1	1	1	0	1	0.8	1	1	0	0	1	1	1	1	1	1	0	1	0	1	0	0	0	0	1	0	0.55	1	1	1	1	1
	48	2019	950312	1.17608e+07	1.08105e+07	7.84054e+06	18.1124	1.26188e+07	16.3507	1	1	1	1	1	0	0	0.714286	0	1	0	0	1	0.4	1	1	0	1	1	1	1	1	0	1	0	1	0	1	0	0	0	0	0	0	0.5	1	1	1	1	1
	48	2020	957696	8.40322e+06	7.44553e+06	5.60215e+06	18.1781	9.29292e+06	16.0448	1	1	0	1	1	0	0	0.571429	1	0	0	0	0	0.2	1	0	0	1	1	1	1	1	0	1	0	0	0	1	0	0	0	0	0	0	0.4	1	0	1	1	0.75
	48	2021	1.12083e+06	1.92729e+07	1.8152e+07	1.28486e+07	18.073	2.02456e+07	16.8234	1	1	0	1	1	1	0	0.714286	1	1	1	0	1	0.8	1	0	0	1	1	1	1	1	0	1	0	1	0	1	0	0	0	1	1	0	0.55	1	1	1	1	1
	48	2022	748167	2.97844e+06	2.23028e+06	1.98563e+06	17.9679	3.69954e+06	15.1237	1	1	0	0	1	0	1	0.571429	1	0	0	0	0	0.2	1	0	0	0	1	1	0	1	0	1	0	1	0	1	0	0	0	1	1	0	0.45	1	1	1	1	1
	48	2023	1.5244e+06	1.39393e+07	1.24149e+07	9.29289e+06	17.8628	1.53514e+07	16.5467	1	1	0	1	1	0	1	0.714286	1	1	1	1	1	1	1	0	0	1	0	1	0	0	1	1	0	1	0	0	0	1	0	0	1	0	0.4	1	0	1	1	0.75
C49	49	2008	250695	1.57177e+08	1.56926e+08	1.04785e+08	18.8522	1.56284e+08	18.8672	1	1	0	1	1	0	1	0.714286	1	0	0	1	0	0.4	1	0	1	0	1	0	1	0	1	1	0	1	1	1	0	1	0	1	1	1	0.65	1	1	1	1	1
	49	2009	296462	8.08035e+07	8.0507e+07	5.3869e+07	18.5482	8.05108e+07	18.2039	1	1	1	1	1	0	1	0.857143	1	0	0	0	1	0.4	1	0	1	0	1	0	1	0	1	1	1	0	0	1	0	1	0	1	1	0	0.55	1	1	1	1	1
	49	2010	282061	3.36928e+06	3.08722e+06	2.24619e+06	19.1081	3.62482e+06	15.1033	1	1	1	1	1	0	0	0.714286	0	0	0	1	0	0.2	1	1	1	1	1	1	1	1	0	0	1	1	1	0	1	1	0	1	1	0	0.75	1	1	1	1	1
	49	2011	2.16238e+06	2.72316e+07	2.50692e+07	1.81544e+07	18.9836	2.91805e+07	17.189	1	1	1	1	1	0	1	0.857143	1	0	1	0	0	0.4	1	1	1	1	1	1	1	0	0	1	1	1	0	1	0	1	0	1	1	0	0.7	1	1	1	1	1
	49	2012	305819	2.29502e+07	2.26444e+07	1.53001e+07	18.9751	2.30871e+07	16.9548	1	1	1	1	1	0	1	0.857143	1	1	0	1	0	0.6	1	1	1	0	1	1	1	1	1	0	0	1	0	1	0	1	0	1	1	0	0.65	1	1	1	1	1
	49	2013	742567	3.06537e+07	2.99111e+07	2.04358e+07	19.1393	3.11682e+07	17.2549	1	1	0	1	1	0	0	0.571429	1	1	0	0	1	0.6	1	1	1	1	1	1	1	1	1	1	0	1	0	1	1	1	0	1	1	0	0.8	1	1	1	1	1
	49	2014	642251	2.5053e+07	2.44107e+07	1.6702e+07	20.5993	2.55086e+07	17.0545	1	1	0	1	1	1	0	0.714286	1	0	0	1	0	0.4	1	1	1	1	0	1	1	1	1	0	0	0	1	0	1	1	0	1	1	0	0.65	1	1	1	1	1
	49	2015	531241	4.48159e+07	4.42846e+07	2.98773e+07	20.6558	4.50177e+07	17.6226	1	1	0	1	1	0	0	0.571429	1	0	0	0	1	0.4	1	1	1	1	1	0	1	1	1	1	0	1	0	1	0	1	0	1	1	0	0.7	1	1	1	1	1
	49	2016	1.74585e+06	4.10961e+07	3.93503e+07	2.73974e+07	21.0725	4.25308e+07	17.5657	1	1	1	1	1	0	0	0.714286	1	0	0	1	1	0.6	1	0	1	1	1	0	1	1	1	1	1	1	1	1	1	1	0	0	1	0	0.75	1	1	1	1	1
	49	2017	542615	1.17267e+07	1.11841e+07	7.81779e+06	21.1764	1.21802e+07	16.3153	1	1	0	1	1	0	0	0.571429	0	0	1	0	0	0.2	1	0	0	1	1	1	1	1	1	1	1	1	0	0	1	0	0	1	1	0	0.65	1	1	1	1	1
	49	2018	784045	6.27419e+06	5.49015e+06	4.18279e+06	21.197	7.00697e+06	15.7624	0	1	0	0	1	0	0	0.285714	1	0	0	1	0	0.4	1	1	0	1	1	1	0	1	1	1	1	1	0	1	0	0	0	1	1	0	0.65	1	1	1	1	1
	49	2019	1.99712e+06	2.80572e+07	2.60601e+07	1.87048e+07	21.2391	2.9836e+07	17.2112	1	1	0	1	0	0	0	0.428571	1	0	0	1	0	0.4	1	0	0	1	1	1	0	1	0	1	0	1	0	1	0	1	0	1	1	0	0.55	1	1	1	1	1
	49	2020	337286	2.57381e+06	2.23653e+06	1.71588e+06	19.4141	2.88995e+06	14.8768	1	1	1	1	1	1	0	0.857143	1	0	1	0	0	0.4	1	1	1	0	1	1	0	1	0	1	0	1	0	1	0	0	0	1	1	0	0.55	1	1	1	1	1
	49	2021	1.97009e+06	9.40187e+06	7.43178e+06	6.26791e+06	16.4161	1.12894e+07	16.2394	1	1	0	1	1	0	1	0.714286	0	0	1	0	1	0.4	1	0	0	0	0	1	0	1	1	1	0	1	0	0	0	0	0	1	1	0	0.4	0	1	1	1	0.75
	49	2022	496724	1.88733e+08	1.88237e+08	1.25822e+08	13.4182	1.87856e+08	19.0512	1	1	0	1	1	1	0	0.714286	0	0	0	1	0	0.2	1	0	0	0	1	1	1	0	1	1	0	1	0	1	0	0	0	1	1	0	0.5	1	1	1	1	1
	49	2023	740689	1.10379e+08	1.09638e+08	7.35861e+07	10.4202	1.10313e+08	18.5188	1	1	1	1	1	0	0	0.714286	1	0	0	0	1	0.4	1	1	1	0	1	1	1	0	1	1	0	1	0	1	0	1	0	1	1	1	0.7	1	1	1	1	1
C50	50	2008	345265	5.04037e+06	4.69511e+06	3.36025e+06	14.7038	5.34652e+06	15.492	1	1	0	0	1	0	0	0.428571	1	0	0	0	0	0.2	1	1	1	0	1	1	1	1	1	1	0	1	0	1	0	0	0	0	0	1	0.6	1	0	1	1	0.75
	50	2009	1.94347e+06	5.47455e+07	5.2802e+07	3.6497e+07	16.1628	5.62772e+07	17.8458	1	1	0	1	1	1	0	0.714286	1	1	0	0	1	0.6	1	1	0	0	1	0	1	1	0	1	1	0	0	1	0	0	0	1	1	0	0.5	1	1	1	1	1
	50	2010	348080	2.98324e+07	2.94843e+07	1.98883e+07	16.1606	2.99613e+07	17.2154	1	1	0	1	1	1	0	0.714286	0	0	0	1	1	0.4	1	1	1	0	1	0	1	1	0	1	1	0	0	1	0	0	0	0	0	0	0.45	1	1	1	1	1
	50	2011	852569	2.76093e+07	2.67567e+07	1.84062e+07	15.2862	2.82551e+07	17.1568	1	1	1	1	1	0	0	0.714286	0	0	1	1	0	0.4	1	0	1	0	1	1	1	1	0	1	0	1	0	1	0	0	0	0	0	0	0.45	1	0	1	1	0.75
	50	2012	639952	2.06232e+07	1.99833e+07	1.37488e+07	14.8161	2.11087e+07	16.8652	1	1	0	1	1	0	0	0.571429	1	0	1	0	1	0.6	1	0	1	1	0	1	1	1	0	1	0	1	0	1	0	0	0	0	1	0	0.5	1	1	1	1	1
	50	2013	532163	4.56835e+07	4.51514e+07	3.04557e+07	16.4572	4.588e+07	17.6415	1	1	1	1	1	0	1	0.857143	1	1	1	1	1	1	0	1	0	1	1	1	0	0	1	1	0	1	0	1	0	0	0	1	1	0	0.5	1	1	1	1	1
	50	2014	1.58615e+06	4.04059e+07	3.88198e+07	2.69373e+07	19.9458	4.16871e+07	17.5457	1	1	0	1	1	1	0	0.714286	1	1	0	0	0	0.4	0	1	0	1	1	1	0	0	0	1	1	1	0	1	0	0	0	1	1	0	0.5	1	1	1	1	1
	50	2015	962415	1.25592e+07	1.15967e+07	8.37278e+06	20.0514	1.34234e+07	16.4125	1	1	0	1	1	0	0	0.571429	1	1	0	1	0	0.6	0	1	0	1	1	0	0	1	1	1	1	0	0	1	0	0	0	0	1	0	0.45	1	0	1	1	0.75
	50	2016	706327	4.72519e+06	4.01887e+06	3.15013e+06	20.6895	5.39207e+06	15.5004	1	1	1	1	1	0	0	0.714286	1	1	0	1	0	0.6	0	1	0	1	1	0	1	1	1	1	1	1	0	1	0	0	0	1	0	0	0.55	1	1	1	1	1
	50	2017	1.91778e+06	2.60267e+07	2.41089e+07	1.73511e+07	20.8275	2.77415e+07	17.1384	1	1	0	1	1	0	0	0.571429	1	0	1	0	1	0.6	0	1	0	1	1	1	1	1	0	1	1	1	0	0	0	0	0	0	0	0	0.45	1	1	1	1	1
	50	2018	712169	1.05845e+08	1.05133e+08	7.05635e+07	20.868	1.05783e+08	18.4769	1	1	0	1	1	0	0	0.571429	1	0	1	0	1	0.6	0	1	0	1	1	1	1	1	1	1	0	1	0	1	0	0	0	0	1	0	0.55	1	1	1	1	1
	50	2019	2.15494e+06	6.13602e+06	3.98108e+06	4.09068e+06	20.9393	8.23074e+06	15.9234	1	1	0	0	1	0	0	0.428571	1	0	0	0	1	0.4	0	1	0	1	0	1	1	1	1	1	0	1	0	1	0	0	0	1	1	0	0.55	1	0	1	1	0.75
	50	2020	464180	1.26455e+08	1.25991e+08	8.43036e+07	15.0527	1.25998e+08	18.6518	1	1	1	1	1	0	0	0.714286	0	0	0	1	1	0.4	0	0	1	1	1	1	1	1	1	1	0	1	0	1	0	0	0	0	0	0	0.5	1	1	1	1	1
	50	2021	626225	7.41097e+07	7.34834e+07	4.94064e+07	15.0585	7.4193e+07	18.1222	1	1	0	1	1	0	0	0.571429	1	1	0	1	1	0.8	0	0	1	0	1	1	1	1	0	1	0	0	0	1	0	0	0	1	0	0	0.4	1	0	1	1	0.75
	50	2022	384702	2.60718e+06	2.22248e+06	1.73812e+06	15.0643	2.97015e+06	14.9041	1	1	0	1	1	0	1	0.714286	1	0	1	1	0	0.6	0	0	1	0	1	1	1	1	1	0	0	1	0	0	0	0	0	1	1	0	0.45	1	0	1	1	0.75
	50	2023	1.98965e+06	5.84946e+07	5.6505e+07	3.89964e+07	15.0701	6.00449e+07	17.9106	1	1	0	1	1	0	0	0.571429	1	1	1	1	0	0.8	0	0	1	0	1	0	1	0	0	1	1	1	0	0	0	1	0	1	1	1	0.5	1	0	1	1	0.75
C51	51	2008	238298	3.25488e+07	3.23105e+07	2.16992e+07	15.3181	3.2549e+07	17.2983	1	1	1	1	1	0	0	0.714286	0	0	0	0	1	0.2	0	0	1	0	1	0	0	1	1	0	1	0	1	0	0	0	0	0	0	0	0.3	1	0	1	1	0.75
	51	2009	951027	3.5806e+07	3.4855e+07	2.38707e+07	15.8248	3.649e+07	17.4126	1	0	1	1	1	1	0	0.714286	1	0	0	0	1	0.4	0	0	1	0	1	0	0	0	1	0	1	1	0	0	0	0	0	0	0	0	0.25	1	0	1	1	0.75
	51	2010	638690	2.18137e+07	2.1175e+07	1.45425e+07	16.3947	2.22893e+07	16.9196	1	1	1	1	1	0	0	0.714286	1	0	0	0	1	0.4	0	0	1	0	1	0	0	0	0	1	0	0	0	0	0	0	0	0	0	0	0.15	0	0	0	0	0
	51	2011	1.42816e+06	5.98254e+07	5.83972e+07	3.98836e+07	16.6318	6.08086e+07	17.9232	1	1	0	1	1	0	0	0.571429	1	1	0	1	1	0.8	0	1	1	1	0	0	1	1	1	0	0	0	0	0	0	0	0	0	0	0	0.3	0	0	0	0	0
	51	2012	1.80005e+06	5.19972e+07	5.01972e+07	3.46648e+07	16.5913	5.34065e+07	17.7934	1	1	0	1	1	0	0	0.571429	1	0	1	1	1	0.8	0	1	0	1	1	1	1	1	0	1	0	0	0	0	0	0	0	0	0	0	0.35	0	0	0	0	0
	51	2013	939928	1.55394e+07	1.45995e+07	1.03596e+07	16.719	1.63596e+07	16.6103	1	1	0	1	1	0	0	0.571429	1	0	1	1	0	0.6	0	1	0	1	1	1	1	1	1	1	0	0	0	0	0	0	0	0	0	0	0.4	0	0	0	0	0
	51	2014	689998	5.58833e+06	4.89833e+06	3.72555e+06	19.283	6.23272e+06	15.6453	1	1	1	0	1	1	0	0.714286	1	1	0	0	1	0.6	0	1	0	1	1	1	1	1	1	1	0	0	0	0	0	0	0	0	0	0	0.4	0	0	0	0	0
	51	2015	2.15799e+06	3.30296e+07	3.08716e+07	2.20197e+07	19.469	3.4932e+07	17.3689	0	1	0	1	1	0	0	0.428571	0	0	1	0	0	0.2	0	1	0	1	1	1	1	1	0	1	0	1	1	0	0	1	0	0	1	0	0.55	0	0	1	1	0.5
	51	2016	440973	1.12335e+08	1.11894e+08	7.48897e+07	19.7376	1.11956e+08	18.5336	1	1	0	1	1	0	0	0.571429	1	1	1	0	0	0.6	0	1	0	1	1	1	1	0	1	1	0	1	1	0	0	1	0	0	1	0	0.55	0	0	1	1	0.5
	51	2017	2.09579e+06	7.09131e+06	4.99553e+06	4.72754e+06	19.5921	9.12037e+06	16.026	1	1	1	1	1	0	0	0.714286	1	0	0	0	0	0.2	0	1	0	1	1	1	1	0	1	1	1	1	0	0	0	0	0	0	0	0	0.45	0	0	0	0	0
	51	2018	545014	1.29284e+08	1.28739e+08	8.61895e+07	19.5446	1.28886e+08	18.6744	1	1	0	1	1	0	0	0.571429	1	0	0	1	0	0.4	0	1	0	1	1	1	1	1	0	1	1	1	0	0	0	0	0	0	0	0	0.45	0	0	0	0	0
	51	2019	1.13192e+06	7.08245e+07	6.96926e+07	4.72163e+07	19.6391	7.14337e+07	18.0843	1	1	0	1	1	0	0	0.571429	1	0	0	0	1	0.4	0	1	1	1	1	0	0	1	1	1	1	0	1	1	1	1	0	0	1	0	0.65	0	0	1	1	0.5
	51	2020	406347	4.20178e+06	3.79543e+06	2.80119e+06	14.3726	4.57465e+06	15.336	1	1	1	1	1	0	0	0.714286	1	0	1	1	1	0.8	0	0	0	1	0	1	0	1	1	1	0	1	0	0	0	0	0	0	0	0	0.3	0	0	0	0	0
	51	2021	455023	6.69481e+07	6.64931e+07	4.46321e+07	17.0853	6.69135e+07	18.0189	1	1	0	1	1	0	0	0.571429	1	1	1	1	1	1	0	0	0	1	0	0	1	1	0	1	0	0	0	0	0	0	0	0	0	0	0.2	0	0	0	0	0
	51	2022	249223	3.93986e+07	3.91494e+07	2.62657e+07	19.7981	3.93598e+07	17.4883	1	1	0	0	1	1	1	0.714286	1	0	1	1	1	0.8	0	1	0	0	1	1	1	0	0	1	0	1	1	1	1	1	0	1	1	0	0.6	0	0	1	1	0.5
	51	2023	982001	4.65993e+07	4.56173e+07	3.10662e+07	14.3726	4.72356e+07	17.6707	1	1	1	1	1	0	0	0.714286	1	0	1	0	1	0.6	0	1	1	1	1	1	1	1	0	1	1	1	0	0	0	0	0	0	0	0	0.5	0	0	0	0	0
C52	52	2008	640031	2.73007e+07	2.66607e+07	1.82005e+07	15.0784	2.77378e+07	17.1383	1	1	1	1	1	0	0	0.714286	0	0	0	0	1	0.2	0	1	1	0	1	1	1	1	0	1	1	1	0	0	0	0	0	0	0	0	0.45	0	0	0	0	0
	52	2009	1.62511e+06	7.61517e+07	7.45266e+07	5.07678e+07	15.7125	7.72118e+07	18.1621	1	1	1	1	0	0	0	0.571429	0	1	0	1	1	0.6	0	0	1	1	1	1	1	1	1	1	0	1	1	0	0	1	0	0	0	0	0.55	0	0	1	1	0.5
	52	2010	619677	6.56461e+07	6.50264e+07	4.37641e+07	16.0585	6.57844e+07	18.0019	1	1	1	0	1	1	0	0.714286	1	0	0	0	0	0.2	0	0	1	0	1	1	1	1	1	1	0	1	1	0	0	1	0	0	1	0	0.55	0	0	1	1	0.5
	52	2011	1.6824e+06	2.10159e+07	1.93335e+07	1.40106e+07	16.1188	2.25335e+07	16.9305	1	1	1	1	1	0	0	0.714286	1	1	0	1	1	0.8	0	1	1	0	1	0	1	1	1	1	0	0	0	0	0	0	0	0	0	0	0.35	0	0	0	0	0
	52	2012	1.39057e+06	6.97171e+06	5.58114e+06	4.64781e+06	16.4672	8.30154e+06	15.932	1	1	1	1	1	1	0	0.857143	1	1	1	1	1	1	0	1	1	0	1	0	1	1	1	1	0	0	1	0	0	1	0	0	1	0	0.5	0	0	1	1	0.5
	52	2013	1.45059e+06	4.1349e+07	3.98984e+07	2.7566e+07	16.5478	4.24887e+07	17.5647	1	1	0	1	1	0	0	0.571429	1	0	0	1	0	0.4	0	1	1	0	1	1	1	1	1	1	1	1	0	0	0	0	0	0	0	0	0.5	0	0	0	0	0
	52	2014	801776	9.23789e+07	9.15771e+07	6.15859e+07	20.4255	9.25038e+07	18.3428	1	1	0	1	1	0	0	0.571429	0	0	1	0	0	0.2	0	1	1	1	0	1	0	1	1	1	1	1	1	0	0	1	0	0	1	0	0.6	0	0	1	1	0.5
	52	2015	922679	1.49834e+07	1.40607e+07	9.98895e+06	19.9914	1.57906e+07	16.5749	1	1	1	1	1	0	0	0.714286	0	0	0	0	0	0	0	1	1	0	1	1	0	1	1	1	0	1	0	0	0	0	0	0	0	0	0.4	0	0	0	0	0
	52	2016	662341	1.34452e+08	1.3379e+08	8.96347e+07	19.6878	1.34133e+08	18.7143	1	1	0	1	1	0	0	0.571429	0	0	0	1	0	0.2	0	1	1	0	1	1	0	1	0	1	1	1	0	0	0	0	0	0	0	0	0.4	0	0	0	0	0
	52	2017	1.07284e+06	7.38073e+07	7.27345e+07	4.92049e+07	19.0724	7.43362e+07	18.1241	1	1	0	1	1	0	0	0.571429	0	1	0	1	0	0.4	0	1	1	0	1	0	0	1	0	1	0	1	1	0	0	1	0	0	1	0	0.45	0	1	1	1	0.75
	52	2018	939897	1.10508e+07	1.01109e+07	7.36721e+06	19.2694	1.19036e+07	16.2924	1	1	1	1	1	0	0	0.714286	1	1	1	1	1	1	1	0	1	1	1	1	1	0	0	0	0	1	1	0	0	1	0	0	1	0	0.5	0	0	1	1	0.5
	52	2019	1.3447e+06	1.09791e+07	9.63436e+06	7.31937e+06	20.3297	1.22342e+07	16.3197	1	1	0	1	1	0	0	0.571429	1	1	1	1	0	0.8	1	0	1	1	1	1	0	0	1	1	1	1	1	1	0	1	0	1	1	0	0.7	0	0	1	1	0.5
	52	2020	250372	1.09791e+07	1.07287e+07	7.31937e+06	16.6271	1.11479e+07	16.2268	1	1	0	0	1	0	0	0.428571	1	0	0	1	0	0.4	1	1	1	1	1	1	1	0	1	0	0	0	0	0	0	0	0	0	0	0	0.4	0	0	0	0	0
	52	2021	463693	1.09791e+07	1.05154e+07	7.31937e+06	16.0627	1.13596e+07	16.2456	0	1	0	1	1	0	0	0.428571	0	1	0	0	1	0.4	1	1	0	1	1	1	1	1	1	0	1	1	1	0	0	1	0	1	1	0	0.7	0	0	1	1	0.5
	52	2022	274667	1.08511e+07	1.05764e+07	7.23407e+06	15.4984	1.1045e+07	16.2175	1	1	0	1	1	1	0	0.714286	1	0	1	0	0	0.4	1	1	0	1	1	1	0	1	1	0	0	0	1	1	1	1	0	1	1	0	0.65	0	0	1	1	0.5
	52	2023	257957	4.67629e+06	4.41833e+06	3.11752e+06	14.934	4.8984e+06	15.4044	1	1	1	1	1	0	0	0.714286	1	1	0	1	1	0.8	1	1	0	1	1	0	1	1	1	1	0	1	1	0	0	1	0	0	1	0	0.6	0	0	1	1	0.5
C53	53	2008	1.23377e+06	3.9871e+06	2.75333e+06	2.65807e+06	16.6772	5.18295e+06	15.4609	1	1	1	0	1	1	0	0.714286	1	0	0	0	0	0.2	1	0	0	1	1	1	1	1	1	1	0	1	1	1	1	1	0	0	1	0	0.7	0	0	1	1	0.5
	53	2009	536538	2.44601e+06	1.90948e+06	1.63068e+06	14.6257	2.96089e+06	14.901	1	1	0	0	1	0	0	0.428571	1	1	0	0	1	0.6	1	0	0	1	1	1	1	1	1	1	1	1	0	0	0	0	0	0	0	0	0.5	0	0	0	0	0
	53	2010	396161	2.42718e+06	2.03102e+06	1.61812e+06	16.0531	2.80284e+06	14.8461	1	1	0	1	0	0	0	0.428571	1	0	0	1	1	0.6	1	1	1	0	1	1	1	1	1	1	1	0	0	0	0	0	0	0	0	0	0.5	0	0	1	1	0.5
	53	2011	301074	2.37633e+06	2.07525e+06	1.58422e+06	15.8388	2.65795e+06	14.7931	1	1	0	0	1	0	1	0.571429	0	1	1	1	0	0.6	1	0	1	0	0	0	0	1	1	1	1	1	1	0	0	1	0	0	1	0	0.5	0	1	1	1	0.75
	53	2012	594953	2.32911e+06	1.73416e+06	1.55274e+06	16.1698	2.90282e+06	14.8812	1	1	1	0	1	0	0	0.571429	1	0	0	0	1	0.4	1	0	0	0	1	0	1	1	0	1	0	0	0	0	0	0	0	0	0	0	0.25	0	0	0	0	0
	53	2013	330417	2.78884e+06	2.45843e+06	1.85923e+06	16.8087	3.0966e+06	14.9458	1	1	0	1	1	0	0	0.571429	1	0	1	0	1	0.6	1	1	1	1	1	1	0	1	0	1	0	0	1	1	0	1	0	0	1	0	0.6	0	1	1	1	0.75
	53	2014	392068	2.55527e+06	2.16321e+06	1.70352e+06	20.0736	2.92593e+06	14.8891	1	1	1	1	1	1	0	0.857143	1	1	0	0	0	0.4	1	1	0	1	1	0	0	1	1	1	0	1	0	0	0	0	0	0	0	0	0.4	0	0	0	0	0
	53	2015	592541	2.71145e+06	2.11891e+06	1.80764e+06	19.4196	3.27999e+06	15.0034	1	1	1	1	1	0	0	0.714286	1	1	1	1	1	1	1	1	1	1	1	1	0	1	1	1	0	1	0	0	0	0	0	0	0	0	0.5	0	0	0	0	0
	53	2016	1.13615e+06	9.70462e+07	9.59101e+07	6.46975e+07	19.1458	9.74692e+07	18.395	1	0	1	1	1	0	0	0.571429	0	0	1	0	1	0.4	1	1	1	1	1	1	0	0	1	1	0	1	0	0	0	0	0	0	0	0	0.45	0	0	0	0	0
	53	2017	1.40005e+06	7.18861e+07	7.0486e+07	4.7924e+07	17.668	7.27538e+07	18.1026	1	1	1	1	1	0	0	0.714286	1	0	0	0	1	0.4	1	1	0	1	1	1	0	0	1	1	1	1	0	0	0	0	0	0	0	0	0.45	0	0	0	0	0
	53	2018	520115	3.96441e+06	3.4443e+06	2.64294e+06	17.9757	4.45195e+06	15.3089	1	1	0	1	1	0	0	0.571429	1	1	1	1	1	1	1	1	1	1	1	1	1	1	1	0	1	1	0	0	0	0	0	0	0	0	0.55	0	0	0	0	0
	53	2019	281802	2.11957e+07	2.09139e+07	1.41305e+07	20.009	2.13215e+07	16.8752	1	1	0	1	1	0	0	0.571429	1	0	0	1	0	0.4	1	0	0	1	1	1	1	1	1	0	0	1	1	0	0	1	0	0	1	0	0.55	0	0	1	1	0.5
	53	2020	482604	1.90813e+06	1.42552e+06	1.27208e+06	17.0249	2.37336e+06	14.6798	1	1	0	1	1	0	0	0.571429	0	1	0	1	0	0.4	1	1	0	1	1	1	1	1	1	1	0	0	1	1	0	1	0	1	1	0	0.7	1	0	1	1	0.75
	53	2021	860816	3.15479e+06	2.29397e+06	2.10319e+06	16.6382	3.98643e+06	15.1984	1	1	1	1	1	0	0	0.714286	1	1	0	1	1	0.8	1	0	0	0	1	1	1	1	0	0	0	0	0	0	0	0	0	0	0	0	0.25	0	0	0	0	0
	53	2022	1.12945e+06	9.88312e+07	9.77018e+07	6.58875e+07	16.2516	9.92346e+07	18.413	1	1	1	1	1	0	0	0.714286	1	0	1	1	0	0.6	1	1	0	0	1	1	1	1	0	1	0	0	0	0	0	0	0	0	0	0	0.35	0	0	0	0	0
	53	2023	478422	2.83427e+06	2.35585e+06	1.88951e+06	15.8649	3.28863e+06	15.006	1	1	0	1	1	1	0	0.714286	1	1	0	0	0	0.4	1	1	1	1	0	0	1	1	1	1	0	1	0	0	0	0	0	0	0	0	0.45	0	0	0	0	0
C54	54	2008	391281	7.24777e+06	6.85649e+06	4.83185e+06	17.1566	7.58356e+06	15.8415	1	1	0	0	1	1	0	0.571429	1	0	1	0	0	0.4	1	1	1	0	1	1	1	0	1	1	0	1	0	0	0	0	0	0	0	0	0.45	0	0	0	0	0
	54	2009	259743	5.02739e+06	4.76765e+06	3.3516e+06	17.3302	5.24873e+06	15.4735	1	1	0	0	1	0	1	0.571429	1	0	0	0	0	0.2	1	1	1	1	1	1	1	0	1	0	1	1	1	0	0	1	0	0	1	0	0.65	0	0	1	1	0.5
	54	2010	364099	2.45726e+07	2.42085e+07	1.63818e+07	17.4289	2.47556e+07	17.0246	1	1	1	1	1	0	0	0.714286	1	1	0	1	1	0.8	1	1	1	1	1	1	1	1	1	1	1	1	1	0	0	1	0	0	1	0	0.75	0	0	1	1	0.5
	54	2011	327685	5.08215e+07	5.04938e+07	3.3881e+07	17.1449	5.07777e+07	17.743	1	1	0	1	1	0	0	0.571429	0	0	0	0	0	0	1	0	1	1	1	1	1	1	1	0	0	1	0	0	0	0	0	0	0	0	0.45	0	0	0	0	0
	54	2012	530447	9.69316e+07	9.64012e+07	6.46211e+07	17.8442	9.67541e+07	18.3877	1	1	1	1	1	0	0	0.714286	1	1	1	1	1	1	1	0	0	1	1	1	1	1	1	0	0	0	1	0	0	0	0	0	0	0	0.4	0	0	1	1	0.5
	54	2013	233366	1.24371e+07	1.22037e+07	8.29138e+06	18.4154	1.25784e+07	16.3475	1	1	0	1	1	1	0	0.714286	1	0	1	0	1	0.6	1	1	0	1	1	0	0	0	1	0	0	0	1	1	0	1	0	0	0	0	0.4	0	0	1	1	0.5
	54	2014	700690	9.11482e+07	9.04475e+07	6.07655e+07	19.9855	9.11817e+07	18.3284	1	1	0	1	1	0	0	0.571429	1	0	0	0	0	0.2	1	1	1	1	1	1	0	0	1	0	0	0	1	1	1	1	0	0	1	0	0.6	0	0	1	1	0.5
	54	2015	1.06145e+06	6.63478e+07	6.52864e+07	4.42319e+07	19.3661	6.69196e+07	18.019	1	1	0	1	1	1	0	0.714286	1	0	1	0	0	0.4	1	1	0	1	1	1	0	1	1	0	0	1	0	0	0	0	0	0	0	0	0.4	0	0	0	0	0
	54	2016	647234	4.12544e+06	3.47821e+06	2.75029e+06	19.0603	4.73801e+06	15.3711	1	1	1	1	1	0	0	0.714286	1	1	1	1	1	1	1	1	1	0	1	1	0	1	0	1	0	0	0	0	0	0	0	0	0	0	0.35	0	0	0	0	0
	54	2017	221719	2.06749e+07	2.04532e+07	1.37833e+07	17.3815	2.07449e+07	16.8478	1	1	1	1	1	1	0	0.857143	1	1	0	0	0	0.4	1	0	1	0	1	0	0	1	0	1	0	1	0	0	0	0	0	0	0	0	0.3	0	0	0	0	0
	54	2018	700496	2.05299e+06	1.35249e+06	1.36866e+06	17.8515	2.73348e+06	14.8211	0	1	1	1	1	0	0	0.571429	0	0	0	0	0	0	1	0	1	1	1	1	0	1	1	0	0	1	1	0	0	0	0	0	0	0	0.45	0	0	1	1	0.5
	54	2019	966970	3.39089e+06	2.42392e+06	2.26059e+06	19.9801	4.3262e+06	15.2802	1	1	1	1	1	0	1	0.857143	1	1	0	1	1	0.8	1	0	1	1	0	1	1	1	1	1	1	1	0	0	0	0	0	0	0	0	0.5	0	0	0	0	0
	54	2020	481274	1.09364e+08	1.08883e+08	7.29093e+07	17.3508	1.09047e+08	18.5073	1	1	1	0	1	0	0	0.571429	1	0	1	0	0	0.4	1	1	1	1	1	1	1	1	1	1	1	1	0	0	0	0	0	0	0	0	0.6	0	0	0	0	0
	54	2021	280858	3.47243e+06	3.19158e+06	2.31496e+06	17.1774	3.72603e+06	15.1309	1	1	0	1	1	0	0	0.571429	1	1	0	1	0	0.6	1	1	1	0	1	0	1	0	1	0	0	1	0	0	0	0	0	0	0	0	0.35	0	0	0	0	0
	54	2022	308438	6.94005e+06	6.63161e+06	4.6267e+06	17.004	7.19583e+06	15.789	1	1	0	1	1	0	0	0.571429	1	0	1	1	1	0.8	1	1	1	0	1	1	1	0	1	0	0	1	1	0	0	1	0	0	1	0	0.55	0	0	1	1	0.5
	54	2023	980278	5.48674e+06	4.50646e+06	3.65783e+06	16.8306	6.42005e+06	15.6749	1	1	0	1	1	0	1	0.714286	1	0	0	0	0	0.2	1	1	1	1	1	1	1	1	1	0	0	0	1	1	1	1	0	0	1	0	0.7	0	0	1	1	0.5
C55	55	2008	235531	1.43514e+07	1.41158e+07	9.56758e+06	18.4139	1.44809e+07	16.4883	1	1	1	1	1	0	0	0.714286	0	0	1	0	0	0.2	1	1	1	1	1	1	1	1	1	0	0	1	0	0	0	0	0	0	0	0	0.5	0	0	0	0	0
	55	2009	240184	3.67955e+07	3.65554e+07	2.45304e+07	18.2978	3.67667e+07	17.4201	1	1	0	1	1	0	0	0.571429	1	0	0	0	0	0.2	1	0	1	1	1	1	1	0	1	0	0	1	0	0	0	0	0	0	0	0	0.4	0	0	0	0	0
	55	2010	486274	8.87721e+07	8.82858e+07	5.91814e+07	17.5489	8.861e+07	18.2998	1	1	1	1	1	1	0	0.857143	1	1	1	0	1	0.8	1	0	1	1	1	0	1	0	0	0	0	1	1	0	0	1	0	0	1	0	0.45	0	0	1	1	0.5
	55	2011	408102	1.11063e+07	1.06982e+07	7.40418e+06	18.2435	1.14307e+07	16.2518	1	1	1	1	0	0	0	0.571429	1	1	1	1	1	1	1	1	1	1	1	1	1	1	0	0	0	0	1	1	1	1	0	0	1	0	0.65	0	0	1	1	0.5
	55	2012	250161	1.01949e+08	1.01699e+08	6.79663e+07	17.8134	1.01457e+08	18.4351	1	1	1	1	1	1	0	0.857143	1	1	0	1	1	0.8	1	1	0	1	1	1	1	1	1	0	0	1	0	0	0	0	0	0	0	0	0.45	0	0	0	0	0
	55	2013	1.00865e+06	8.1817e+07	8.08084e+07	5.45447e+07	17.6534	8.22241e+07	18.225	1	1	1	0	1	0	0	0.571429	1	1	1	1	1	1	1	1	0	1	0	0	1	1	0	0	0	0	1	0	0	1	0	0	1	0	0.4	0	0	1	1	0.5
	55	2014	236872	4.64528e+06	4.40841e+06	3.09685e+06	16.7978	4.84669e+06	15.3938	1	1	1	1	1	0	0	0.714286	0	1	0	1	1	0.6	1	1	0	1	1	1	1	1	0	0	1	1	1	0	0	1	0	0	1	0	0.6	0	0	1	1	0.5
	55	2015	235660	1.54871e+07	1.52515e+07	1.03248e+07	15.5806	1.56086e+07	16.5633	1	0	1	1	1	0	0	0.571429	1	1	0	1	1	0.8	1	1	0	0	1	1	1	1	1	0	1	1	0	0	0	0	0	0	0	0	0.45	0	0	0	0	0
	55	2016	649992	6.34923e+06	5.69923e+06	4.23282e+06	15.8676	6.94838e+06	15.754	1	1	0	1	1	0	0	0.571429	0	0	1	0	0	0.2	1	0	0	0	1	1	1	1	1	0	1	1	1	0	0	1	0	0	1	0	0.55	0	0	1	1	0.5
	55	2017	1.01285e+06	3.85055e+06	2.8377e+06	2.56704e+06	15.7658	4.82808e+06	15.39	1	1	0	1	0	0	1	0.571429	1	0	0	0	0	0.2	1	0	0	1	0	0	1	1	1	0	1	0	0	0	0	0	0	0	0	0	0.3	0	0	0	0	0
	55	2018	946904	1.08462e+08	1.07515e+08	7.23082e+07	15.1404	1.08614e+08	18.5033	1	1	0	1	1	0	0	0.571429	0	1	1	0	0	0.4	1	1	1	1	1	1	0	1	0	0	0	1	1	1	0	1	0	0	1	0	0.6	0	1	1	1	0.75
	55	2019	220761	1.66255e+07	1.64048e+07	1.10837e+07	15.366	1.67239e+07	16.6324	1	1	1	1	1	0	0	0.714286	1	0	0	0	0	0.2	1	1	0	1	1	1	1	1	0	1	0	0	1	1	0	1	0	0	1	0	0.6	0	0	1	1	0.5
	55	2020	425087	6.85098e+06	6.42589e+06	4.56732e+06	15.375	7.22321e+06	15.7928	1	1	1	1	1	0	0	0.714286	1	0	1	0	0	0.4	1	1	1	1	1	1	1	1	1	0	0	0	0	0	0	0	0	0	0	0	0.45	0	0	0	0	0
	55	2021	317623	5.93775e+06	5.62012e+06	3.9585e+06	15.5999	6.20993e+06	15.6417	1	1	1	1	1	0	0	0.714286	1	0	0	1	0	0.4	1	1	1	1	1	0	1	1	1	1	1	0	1	0	1	1	0	0	1	0	0.7	0	0	1	1	0.5
	55	2022	988495	1.14576e+07	1.04691e+07	7.63841e+06	15.8248	1.23557e+07	16.3296	1	1	1	0	1	1	0	0.714286	1	1	1	1	0	0.8	1	1	1	1	1	1	0	1	1	1	1	0	0	0	0	0	0	0	0	0	0.5	0	0	0	0	0
	55	2023	522717	3.96265e+07	3.91038e+07	2.64177e+07	16.0497	3.98576e+07	17.5008	1	1	1	1	1	0	0	0.714286	0	0	0	1	0	0.2	1	0	1	1	1	1	0	0	1	1	0	1	1	0	0	1	0	0	1	0	0.55	0	0	1	1	0.5
C56	56	2008	913283	1.0953e+08	1.08617e+08	7.30201e+07	16.1685	1.09641e+08	18.5127	1	1	0	1	1	0	0	0.571429	1	1	1	1	1	1	1	1	1	1	1	1	0	0	1	0	0	1	1	0	0	0	0	0	0	0	0.45	0	1	1	1	0.75
	56	2009	942741	2.42841e+07	2.33414e+07	1.61894e+07	16.6875	2.50436e+07	17.0361	1	1	0	0	1	0	0	0.428571	1	1	0	0	1	0.6	1	0	1	1	0	1	1	1	0	0	0	1	1	0	1	1	0	0	1	0	0.55	0	0	1	1	0.5
	56	2010	537831	1.34008e+08	1.3347e+08	8.93388e+07	16.7881	1.33569e+08	18.7101	1	1	0	1	0	0	1	0.571429	1	1	0	1	1	0.8	1	1	1	1	1	0	1	0	1	0	0	0	1	0	0	1	0	0	1	0	0.5	0	0	1	1	0.5
	56	2011	483598	1.06497e+08	1.06013e+08	7.09981e+07	16.8383	1.06204e+08	18.4809	1	1	0	0	1	0	0	0.428571	0	0	1	0	0	0.2	1	1	1	1	1	1	1	1	1	1	1	1	1	1	1	1	0	1	1	0	0.9	0	0	1	1	0.5
	56	2012	926489	5.53513e+06	4.60865e+06	3.69009e+06	16.3945	6.41469e+06	15.6741	1	1	1	0	1	0	0	0.571429	0	1	0	1	1	0.6	1	1	1	1	1	1	1	0	1	0	1	1	1	0	0	1	0	0	1	0	0.65	0	0	1	1	0.5
	56	2013	545622	2.1976e+07	2.14304e+07	1.46507e+07	16.9816	2.23581e+07	16.9227	1	1	0	0	1	1	0	0.571429	1	0	1	0	0	0.4	1	1	1	1	1	1	0	0	0	0	0	1	0	0	0	0	0	0	0	0	0.35	0	0	0	0	0
	56	2014	549332	1.2543e+07	1.19937e+07	8.362e+06	15.3153	1.29972e+07	16.3802	0	1	0	1	1	0	0	0.428571	1	1	0	0	0	0.4	1	0	1	1	1	0	0	1	1	0	0	0	0	0	0	0	0	0	0	0	0.3	0	0	0	0	0
	56	2015	417394	4.71508e+06	4.29768e+06	3.14339e+06	14.5678	5.09519e+06	15.4438	1	1	1	1	1	0	0	0.714286	1	1	1	1	1	1	1	1	0	1	1	1	0	1	0	0	0	0	0	0	0	0	0	0	0	0	0.3	0	0	0	0	0
	56	2016	510294	1.04679e+08	1.04168e+08	6.97858e+07	14.52	1.04425e+08	18.464	1	1	0	1	1	0	0	0.571429	1	0	0	1	0	0.4	1	1	1	1	1	1	1	1	1	0	0	1	0	0	0	0	0	0	0	0	0.5	0	0	0	0	0
	56	2017	559964	4.51635e+06	3.95638e+06	3.0109e+06	16.3654	5.03944e+06	15.4328	1	1	1	1	1	0	0	0.714286	1	0	0	0	0	0.2	1	1	0	0	0	0	0	1	0	0	0	1	0	0	0	0	0	0	0	0	0.2	0	0	0	0	0
	56	2018	458059	6.74717e+06	6.28911e+06	4.49811e+06	16.2539	7.15289e+06	15.783	1	1	1	1	1	0	0	0.714286	0	1	1	1	1	0.8	1	1	1	0	1	1	0	1	1	0	0	1	1	1	1	1	0	1	1	0	0.7	0	1	1	1	0.75
	56	2019	306009	7.34313e+06	7.03712e+06	4.89542e+06	16.0634	7.59358e+06	15.8428	1	1	0	1	0	0	0	0.428571	0	0	0	0	0	0	1	0	0	1	1	1	1	1	0	0	0	1	1	0	1	1	0	0	1	0	0.55	0	0	1	1	0.5
	56	2020	545474	3.39864e+06	2.85316e+06	2.26576e+06	15.5783	3.91546e+06	15.1804	1	1	0	1	1	1	1	0.857143	1	1	1	0	1	0.8	1	1	1	1	1	1	1	1	1	0	1	1	1	0	0	1	0	0	1	0	0.7	0	0	1	1	0.5
	56	2021	840087	2.5572e+07	2.47319e+07	1.7048e+07	16.5768	2.62203e+07	17.082	1	1	0	1	1	0	0	0.571429	1	0	0	0	1	0.4	1	1	0	1	1	0	1	1	1	0	1	1	1	1	0	1	0	0	1	0	0.65	0	1	1	1	0.75
	56	2022	933325	1.39337e+08	1.38403e+08	9.28911e+07	17.5753	1.39251e+08	18.7518	1	1	1	1	1	0	0	0.714286	1	0	0	1	1	0.6	1	1	0	1	1	1	1	0	0	0	1	1	0	0	0	0	0	0	0	0	0.4	0	0	0	0	0
	56	2023	748880	1.59112e+07	1.51623e+07	1.06075e+07	18.5738	1.65391e+07	16.6212	1	1	0	0	1	0	0	0.428571	1	0	0	1	1	0.6	1	1	0	1	1	1	0	0	0	0	0	1	1	1	1	1	0	1	1	0	0.6	0	1	1	1	0.75
C57	57	2008	1.31824e+06	1.7228e+08	1.70961e+08	1.14853e+08	15.4574	1.72337e+08	18.965	1	0	1	1	1	0	0	0.571429	1	1	1	0	1	0.8	1	0	0	1	1	1	1	1	1	1	1	0	0	0	0	0	0	0	0	0	0.45	0	0	0	0	0
	57	2009	236340	1.4137e+08	1.41134e+08	9.42467e+07	15.5565	1.40578e+08	18.7613	1	1	0	1	1	0	0	0.571429	1	1	0	1	1	0.8	1	1	0	1	1	1	1	1	0	1	0	0	1	1	1	1	0	1	1	0	0.7	0	0	1	1	0.5
	57	2010	711730	5.84091e+06	5.12917e+06	3.89394e+06	15.5513	6.50504e+06	15.6881	1	1	1	0	1	1	0	0.714286	0	0	0	0	1	0.2	1	1	0	1	1	1	1	1	1	1	0	1	0	0	0	0	0	0	0	0	0.5	0	0	0	0	0
	57	2011	700496	2.50687e+07	2.43682e+07	1.67125e+07	16.0786	2.5582e+07	17.0574	1	1	0	1	1	0	0	0.571429	0	1	1	0	0	0.4	1	1	0	1	0	0	1	1	1	1	1	1	1	0	0	1	0	0	1	0	0.6	1	0	1	1	0.75
	57	2012	458680	1.16005e+07	1.11418e+07	7.73366e+06	16.0955	1.19716e+07	16.298	1	1	1	0	1	0	0	0.571429	0	0	0	1	1	0.4	1	1	1	1	1	1	0	1	0	1	0	1	0	0	0	0	0	0	0	0	0.45	0	0	0	0	0
	57	2013	408052	5.38053e+06	4.97248e+06	3.58702e+06	15.8711	5.74654e+06	15.5641	1	1	1	0	1	0	0	0.571429	1	1	0	1	1	0.8	1	0	1	1	1	1	0	1	1	0	1	0	0	0	0	0	0	0	0	0	0.4	0	0	0	0	0
	57	2014	300226	1.07134e+08	1.06834e+08	7.14226e+07	15.4951	1.06654e+08	18.4851	1	1	1	1	1	0	0	0.714286	1	0	0	0	0	0.2	1	1	1	1	0	1	1	1	1	0	1	0	0	0	0	0	0	0	0	0	0.45	0	0	0	0	0
	57	2015	691568	3.01939e+06	2.32783e+06	2.01293e+06	15.3124	3.68401e+06	15.1195	1	1	0	1	0	0	0	0.428571	0	0	1	0	0	0.2	1	1	1	0	1	0	1	1	0	0	1	1	1	1	1	1	0	0	1	0	0.65	0	1	1	1	0.75
	57	2016	262850	7.41832e+06	7.15547e+06	4.94555e+06	14.8894	7.62537e+06	15.847	1	1	1	1	1	0	0	0.714286	1	1	0	1	1	0.8	1	1	1	0	1	1	1	1	1	0	1	1	0	0	0	0	0	0	0	0	0.5	0	0	0	0	0
	57	2017	396403	7.81802e+06	7.42161e+06	5.21201e+06	14.992	8.15475e+06	15.9141	1	1	1	1	1	1	0	0.857143	1	1	1	1	1	1	1	1	1	0	1	1	1	1	0	0	1	1	0	0	0	0	0	0	0	0	0.45	0	0	0	0	0
	57	2018	509031	4.37742e+06	3.86838e+06	2.91828e+06	17.0637	4.85095e+06	15.3947	1	1	1	1	1	1	0	0.857143	1	1	0	1	1	0.8	1	1	0	1	1	1	1	1	1	0	1	1	1	1	1	1	1	1	1	0	0.85	0	1	1	1	0.75
	57	2019	966527	3.64105e+07	3.5444e+07	2.42737e+07	17.0637	3.71055e+07	17.4293	0	1	0	1	1	0	1	0.571429	1	1	0	0	0	0.4	1	1	0	1	0	0	0	1	1	0	1	0	0	0	0	0	0	0	0	0	0.3	0	0	0	0	0
	57	2020	286168	1.75819e+08	1.75533e+08	1.17212e+08	15.0098	1.74826e+08	18.9793	1	1	1	1	1	0	1	0.857143	1	1	1	0	1	0.8	1	0	0	1	1	1	0	1	1	0	0	0	0	0	0	0	0	0	0	0	0.3	0	0	0	0	0
	57	2021	635397	1.21652e+07	1.15298e+07	8.1101e+06	15.0072	1.27076e+07	16.3577	1	1	1	1	1	0	0	0.714286	1	0	0	0	0	0.2	1	1	0	1	1	1	1	0	1	0	0	1	0	0	0	0	0	0	0	0	0.4	0	0	0	0	0
	57	2022	1.14549e+06	1.26607e+08	1.25461e+08	8.44046e+07	15.0045	1.26824e+08	18.6583	1	1	1	1	1	0	0	0.714286	1	1	0	1	1	0.8	1	1	0	1	1	1	1	0	1	0	0	0	1	1	0	1	0	0	1	0	0.55	0	1	1	1	0.75
	57	2023	250737	9.19173e+07	9.16666e+07	6.12782e+07	15.0018	9.14986e+07	18.3318	1	1	1	0	1	0	0	0.571429	0	1	1	0	1	0.6	1	1	1	1	1	0	1	1	1	0	0	1	0	0	0	0	0	0	0	0	0.45	0	0	0	0	0
C58	58	2008	805945	5.49883e+06	4.69288e+06	3.66588e+06	15.7763	6.25897e+06	15.6495	1	1	1	1	1	0	0	0.714286	1	1	0	1	1	0.8	1	1	1	1	1	1	1	1	0	0	0	0	0	0	0	0	0	0	0	0	0.4	0	0	0	0	0
	58	2009	513990	2.91907e+07	2.86767e+07	1.94605e+07	15.6759	2.94889e+07	17.1995	1	1	0	0	1	0	0	0.428571	1	0	0	0	1	0.4	1	0	1	1	0	1	1	1	1	0	0	0	0	0	0	0	0	0	0	0	0.35	0	0	0	0	0
	58	2010	728157	6.67308e+06	5.94492e+06	4.44872e+06	15.7023	7.34747e+06	15.8099	1	1	0	1	1	0	0	0.571429	1	0	1	0	0	0.4	1	0	1	1	1	1	0	1	1	0	1	1	0	0	0	0	0	0	0	0	0.45	0	0	0	0	0
	58	2011	853461	4.49563e+06	3.64217e+06	2.99709e+06	15.7251	5.31024e+06	15.4851	1	1	0	1	1	1	0	0.714286	1	0	0	0	0	0.2	1	1	1	1	1	0	0	1	0	0	1	1	0	0	0	0	0	0	0	0	0.4	0	0	0	0	0
	58	2012	518196	1.28863e+08	1.28345e+08	8.59086e+07	15.6714	1.28441e+08	18.671	1	1	0	1	1	0	1	0.714286	1	1	0	1	1	0.8	1	1	1	1	1	1	1	1	1	1	1	1	0	0	0	0	0	0	0	0	0.6	0	0	0	0	0
	58	2013	714984	4.20227e+06	3.48729e+06	2.80151e+06	15.5195	4.88154e+06	15.401	1	1	1	1	1	0	0	0.714286	1	1	1	1	1	1	1	1	1	1	1	1	1	1	1	1	1	1	0	0	0	0	0	0	0	0	0.6	0	0	0	0	0
	58	2014	1.69591e+06	8.1779e+06	6.48199e+06	5.45193e+06	14.5577	9.80208e+06	16.0981	1	1	0	1	1	0	0	0.571429	1	0	0	0	0	0.2	1	1	0	1	1	1	1	1	0	0	1	1	0	0	0	0	0	0	0	0	0.45	0	0	0	0	0
	58	2015	1.11387e+06	7.42362e+06	6.30975e+06	4.94908e+06	14.7022	8.47547e+06	15.9527	1	1	0	1	1	0	0	0.571429	0	0	1	0	0	0.2	1	1	0	1	1	0	1	1	0	0	0	1	0	0	0	0	0	0	0	0	0.35	0	0	0	0	0
	58	2016	950253	2.33019e+07	2.23516e+07	1.55346e+07	15.006	2.4076e+07	16.9967	1	1	1	1	1	0	0	0.714286	1	1	0	1	1	0.8	1	0	0	1	0	1	1	1	0	0	1	1	1	1	1	1	0	0	1	0	0.6	0	1	1	1	0.75
	58	2017	1.19187e+06	5.21431e+07	5.09512e+07	3.47621e+07	14.8673	5.29475e+07	17.7848	1	1	1	1	1	0	0	0.714286	1	1	0	0	1	0.6	1	0	0	1	1	1	1	1	1	0	0	0	0	0	0	0	0	0	0	0	0.35	0	0	0	0	0
	58	2018	291107	1.23678e+08	1.23386e+08	8.24517e+07	15.7616	1.23068e+08	18.6282	1	1	0	1	1	1	0	0.714286	1	0	0	1	1	0.6	1	0	0	0	1	0	1	1	0	0	1	0	0	0	0	0	0	0	0	0	0.25	0	0	0	0	0
	58	2019	301480	1.47573e+07	1.44559e+07	9.83823e+06	15.4388	1.49494e+07	16.5202	1	1	1	1	0	0	0	0.571429	1	1	1	1	1	1	1	1	1	0	1	1	1	1	1	0	0	1	1	1	1	1	1	1	1	0	0.8	0	1	1	1	0.75
	58	2020	1.44292e+06	1.25981e+07	1.11552e+07	8.39876e+06	14.8106	1.39391e+07	16.4502	1	1	0	0	1	0	1	0.571429	1	0	0	0	0	0.2	1	1	1	1	1	0	1	0	1	0	1	0	0	0	0	0	0	0	0	0	0.4	0	0	0	0	0
	58	2021	233320	9.50304e+06	9.26972e+06	6.33536e+06	14.6294	9.66564e+06	16.0841	1	1	1	1	1	1	0	0.857143	0	1	0	1	1	0.6	1	1	1	1	1	0	0	0	1	1	0	0	0	0	0	0	0	0	0	0	0.35	0	0	0	0	0
	58	2022	696821	1.03263e+07	9.62943e+06	6.88417e+06	14.4482	1.0943e+07	16.2082	1	1	1	0	1	1	0	0.714286	1	1	0	0	1	0.6	1	1	1	1	0	1	0	1	1	0	1	0	0	0	0	0	0	0	0	0	0.4	0	0	0	0	0
	58	2023	671066	5.56607e+06	4.895e+06	3.71071e+06	14.267	6.19183e+06	15.6387	1	1	0	1	1	0	0	0.571429	1	0	1	0	0	0.4	1	1	1	1	1	1	0	1	1	0	0	1	0	0	0	0	0	0	0	0	0.45	0	0	0	0	0
C59	59	2008	815769	1.27623e+07	1.19466e+07	8.50822e+06	17.7897	1.34795e+07	16.4167	1	1	0	1	1	0	1	0.714286	1	0	0	0	0	0.2	1	1	1	1	1	1	1	1	1	0	0	1	0	0	0	0	0	0	0	0	0.5	0	0	0	0	0
	59	2009	301480	1.35753e+07	1.32739e+07	9.05023e+06	17.3567	1.3776e+07	16.4384	1	1	1	1	1	0	0	0.714286	1	1	1	1	0	0.8	1	0	1	1	1	0	1	1	1	0	1	1	0	0	0	0	0	0	0	0	0.45	0	0	0	0	0
	59	2010	1.82661e+06	6.90384e+06	5.07723e+06	4.60256e+06	17.787	8.66703e+06	15.975	1	1	0	1	1	0	0	0.571429	1	0	0	0	0	0.2	1	0	1	1	1	1	1	1	0	0	0	1	0	0	0	0	0	0	0	0	0.4	0	0	0	0	0
	59	2011	1.91211e+06	2.40867e+06	496556	1.60578e+06	18.0567	4.28939e+06	15.2717	0	1	1	1	1	0	0	0.571429	1	1	0	0	1	0.6	1	1	1	1	1	1	1	1	0	0	0	0	1	1	1	1	0	0	1	0	0.65	0	1	1	1	0.75
	59	2012	894470	4.38179e+06	3.48732e+06	2.92119e+06	17.3719	5.23793e+06	15.4714	1	1	0	1	1	0	0	0.571429	1	0	0	0	1	0.4	1	1	0	1	1	0	1	1	1	0	0	1	1	1	1	1	0	0	1	0	0.65	0	1	1	1	0.75
	59	2013	1.21608e+06	3.34396e+06	2.12788e+06	2.22931e+06	18.1042	4.52692e+06	15.3256	1	1	0	1	1	0	0	0.571429	1	0	0	0	1	0.4	1	1	1	1	0	1	1	1	1	1	1	1	0	0	0	0	0	0	0	0	0.55	0	0	0	0	0
	59	2014	679893	3.3952e+06	2.71531e+06	2.26347e+06	17.5634	4.04549e+06	15.2131	1	1	0	1	1	1	0	0.714286	0	0	1	1	1	0.6	1	1	0	1	0	1	1	1	0	0	0	1	0	0	0	0	0	0	0	0	0.35	0	0	0	0	0
	59	2015	1.29408e+06	3.86079e+06	2.56672e+06	2.57386e+06	17.6021	5.11743e+06	15.4482	1	1	1	1	1	0	0	0.714286	1	1	0	1	0	0.6	1	0	1	1	1	0	1	1	1	0	0	0	0	0	0	0	0	0	0	0	0.35	0	0	0	0	0
	59	2016	291602	1.40911e+07	1.37995e+07	9.39408e+06	17.7127	1.42783e+07	16.4742	1	1	0	1	0	1	0	0.571429	1	0	0	0	0	0.2	1	0	0	1	1	1	0	1	1	1	1	0	0	0	0	0	0	0	0	0	0.4	0	0	0	0	0
	59	2017	440494	5.98166e+06	5.54117e+06	3.98777e+06	17.8072	6.3755e+06	15.668	1	1	1	1	1	0	0	0.714286	1	1	0	1	0	0.6	1	1	1	1	1	1	0	1	1	0	0	1	0	0	0	0	0	0	0	0	0.45	0	0	0	0	0
	59	2018	1.23797e+06	1.25834e+07	1.13454e+07	8.3889e+06	17.9187	1.37209e+07	16.4344	1	0	1	1	1	0	1	0.714286	0	1	1	1	1	0.8	1	1	0	1	1	1	1	1	1	0	1	0	0	0	0	0	0	0	0	0	0.45	0	0	0	0	0
	59	2019	1.01845e+06	8.67892e+06	7.66046e+06	5.78595e+06	17.5353	9.62693e+06	16.0801	1	1	1	1	1	0	0	0.714286	1	1	1	1	1	1	1	1	0	1	1	1	1	1	1	0	0	1	0	0	0	0	0	0	0	0	0.45	0	0	0	0	0
	59	2020	667723	9.4809e+06	8.81317e+06	6.3206e+06	17.3423	1.00749e+07	16.1256	1	1	0	1	1	0	0	0.571429	1	1	1	1	1	1	1	0	0	1	1	1	1	0	1	0	0	1	0	0	0	0	0	0	0	0	0.35	0	0	0	0	0
	59	2021	658582	7.21814e+06	6.55956e+06	4.8121e+06	17.3184	7.81951e+06	15.8721	1	1	1	0	1	0	0	0.571429	1	0	1	1	0	0.6	1	0	1	1	1	1	1	1	0	0	1	1	0	0	0	0	0	0	0	0	0.45	0	0	0	0	0
	59	2022	705561	1.36357e+07	1.29302e+07	9.09049e+06	17.2944	1.42371e+07	16.4714	1	1	1	1	1	0	0	0.714286	1	0	1	1	1	0.8	1	1	1	0	0	0	1	0	0	1	0	0	0	0	0	0	0	0	0	0	0.25	0	0	0	0	0
	59	2023	440494	1.44487e+07	1.40083e+07	9.6325e+06	17.2705	1.47811e+07	16.5089	1	1	1	0	1	0	0	0.571429	1	0	1	1	1	0.8	1	1	1	0	0	0	1	0	0	1	0	0	0	0	0	0	0	0	0	0	0.25	0	0	0	0	0
C60	60	2008	2.13684e+06	6.12517e+06	3.98833e+06	4.08345e+06	16.2456	8.202e+06	15.9199	1	1	0	1	1	0	0	0.571429	0	1	1	0	1	0.6	1	1	1	0	1	1	0	1	1	1	1	1	0	0	0	0	0	0	0	0	0.5	0	0	0	0	0
	60	2009	1.9976e+06	2.41783e+06	420227	1.61188e+06	14.3979	4.38335e+06	15.2933	1	1	1	0	1	1	0	0.714286	1	0	1	1	1	0.8	1	1	1	0	1	1	0	1	1	1	0	0	1	1	1	1	0	0	1	0	0.65	0	1	1	1	0.75
	60	2010	897120	6.68729e+06	5.79017e+06	4.45819e+06	14.6414	7.52932e+06	15.8343	1	1	1	1	1	0	1	0.857143	1	0	1	1	1	0.8	1	1	1	1	1	1	1	1	0	1	1	1	0	0	0	0	0	0	0	0	0.55	0	0	0	0	0
	60	2011	1.35509e+06	5.80133e+06	4.44624e+06	3.86756e+06	14.3456	7.10444e+06	15.7762	1	1	1	1	1	1	0	0.857143	1	0	1	1	0	0.6	1	1	1	1	1	0	1	1	0	1	1	1	0	0	0	0	0	0	0	0	0.5	0	0	0	0	0
	60	2012	759111	3.56487e+06	2.80576e+06	2.37658e+06	16.4659	4.29257e+06	15.2724	1	1	0	1	1	0	0	0.571429	1	1	1	1	1	1	1	0	0	1	1	1	1	1	1	1	1	1	1	1	1	1	1	1	1	0	0.85	0	1	1	1	0.75
	60	2013	1.43309e+06	6.3836e+06	4.95051e+06	4.25573e+06	16.6782	7.75991e+06	15.8645	1	1	1	1	0	0	0	0.571429	1	1	1	1	1	1	1	0	0	1	1	1	1	1	1	1	0	0	0	0	0	0	0	0	0	0	0.4	0	0	0	0	0
	60	2014	319263	1.1333e+07	1.10137e+07	7.5553e+06	15.3777	1.15676e+07	16.2637	1	1	1	1	1	0	0	0.714286	1	1	1	1	0	0.8	1	1	1	1	1	1	1	0	1	1	1	0	0	0	0	0	0	0	0	0	0.5	0	0	0	0	0
	60	2015	552694	5.13e+06	4.57731e+06	3.42e+06	15.5227	5.64141e+06	15.5456	0	1	1	1	1	0	0	0.571429	0	1	1	0	1	0.6	1	1	0	1	1	1	0	0	0	1	1	0	0	0	0	0	0	0	0	0	0.35	0	0	0	0	0
	60	2016	941395	8.46686e+06	7.52547e+06	5.64458e+06	15.1901	9.33992e+06	16.0498	1	1	1	1	1	0	0	0.714286	1	1	1	1	1	1	1	0	0	1	0	1	0	1	0	1	0	0	0	0	0	0	0	0	0	0	0.25	0	0	0	0	0
	60	2017	955061	7.94182e+06	6.98676e+06	5.29455e+06	14.729	8.83226e+06	15.9939	1	1	1	1	1	0	0	0.714286	1	0	0	1	1	0.6	1	1	0	1	1	1	1	1	0	1	1	1	0	0	0	0	0	0	0	0	0.5	0	0	0	0	0
	60	2018	414128	8.71829e+06	8.30416e+06	5.81219e+06	14.459	9.06608e+06	16.0201	1	1	0	1	1	1	0	0.714286	1	1	1	1	1	1	1	0	0	0	1	0	1	1	1	1	1	1	1	1	1	1	0	1	1	0	0.7	0	1	1	1	0.75
	60	2019	658420	7.94097e+06	7.28255e+06	5.29398e+06	14.585	8.53693e+06	15.9599	1	1	1	1	1	0	0	0.714286	1	0	0	0	0	0.2	1	1	1	0	1	1	1	1	1	1	0	1	0	0	0	0	0	0	0	0	0.5	0	0	0	0	0
	60	2020	675516	1.38941e+07	1.32186e+07	9.26276e+06	16.5683	1.44638e+07	16.4872	1	1	1	1	1	1	1	1	1	1	1	1	1	1	1	0	1	1	1	1	0	0	1	1	1	0	0	0	0	0	0	0	0	0	0.4	0	0	0	0	0
	60	2021	552694	1.47072e+07	1.41545e+07	9.80477e+06	15.8066	1.5149e+07	16.5334	1	1	1	0	1	1	0	0.714286	0	0	0	0	1	0.2	1	1	1	1	1	0	0	1	0	0	1	1	0	0	0	0	0	0	0	0	0.4	0	0	0	0	0
	60	2022	1.34803e+06	5.66075e+06	4.31273e+06	3.77383e+06	15.0449	6.95787e+06	15.7554	1	1	1	1	1	1	0	0.857143	1	0	1	1	1	0.8	1	0	1	1	1	0	1	1	0	0	0	0	0	0	0	0	0	0	0	0	0.3	0	0	0	0	0
	60	2023	1.21285e+06	2.31383e+06	1.10098e+06	1.54255e+06	14.2832	3.50106e+06	15.0686	1	1	1	0	1	1	0	0.714286	1	0	1	0	1	0.6	1	1	0	1	0	1	1	1	1	1	1	1	0	0	0	0	0	0	0	0	0.5	0	0	0	0	0
C61	61	2008	958359	6.27894e+06	5.32058e+06	4.18596e+06	15.8771	7.18473e+06	15.7875	1	1	1	1	1	0	0	0.714286	1	0	1	1	1	0.8	1	1	0	1	1	0	1	1	1	1	1	1	0	0	0	0	0	0	0	0	0.5	0	0	0	0	0
	61	2009	1.46729e+06	5.21238e+06	3.74509e+06	3.47492e+06	15.5213	6.63115e+06	15.7073	1	1	1	1	0	1	0	0.714286	1	0	0	1	1	0.6	1	0	0	1	1	0	1	0	0	1	1	1	0	0	0	0	0	0	0	0	0.35	0	0	0	0	0
	61	2010	1.48025e+06	3.53407e+06	2.05381e+06	2.35604e+06	16.2331	4.9779e+06	15.4205	1	1	1	0	1	0	0	0.571429	1	0	1	1	1	0.8	1	1	0	1	1	1	1	0	1	1	0	1	0	0	0	0	0	0	0	0	0.45	0	0	0	0	0
	61	2011	1.54529e+06	5.65531e+06	4.11002e+06	3.77021e+06	16.6547	7.1483e+06	15.7824	1	1	1	1	1	0	1	0.857143	1	0	1	1	0	0.6	1	1	0	1	1	1	0	1	0	1	1	1	0	0	0	0	0	0	0	0	0.45	0	0	0	0	0
	61	2012	382901	1.61204e+07	1.57375e+07	1.0747e+07	16.4431	1.63835e+07	16.6118	0	0	0	0	1	1	0	0.285714	0	0	1	0	1	0.4	1	1	0	1	1	1	0	1	1	1	0	1	0	0	0	0	0	0	0	0	0.45	0	0	0	0	0
	61	2013	581282	7.75897e+06	7.17769e+06	5.17265e+06	16.8131	8.27967e+06	15.9293	1	1	0	0	1	0	0	0.428571	1	0	1	0	1	0.6	1	1	1	1	0	1	1	1	1	1	1	1	0	0	0	0	0	0	0	0	0.55	0	0	0	0	0
	61	2014	793230	7.75844e+06	6.96521e+06	5.17229e+06	16.6277	8.48955e+06	15.9543	1	1	1	1	1	1	0	0.857143	1	0	1	0	1	0.6	1	0	1	1	1	1	1	1	1	1	1	1	0	0	0	0	0	0	0	0	0.55	0	0	0	0	0
	61	2015	538646	4.19849e+06	3.65985e+06	2.799e+06	16.2441	4.70273e+06	15.3637	1	1	1	1	1	1	0	0.857143	1	1	0	0	0	0.4	1	0	1	1	1	1	1	1	1	1	0	0	0	0	0	0	0	0	0	0	0.45	0	0	0	0	0
	61	2016	268016	5.40671e+06	5.13869e+06	3.60447e+06	14.7993	5.6335e+06	15.5442	1	1	1	1	1	1	1	1	1	0	1	1	1	0.8	1	1	1	1	1	1	0	1	1	1	1	1	1	1	1	1	0	0	1	0	0.8	0	1	1	1	0.75
	61	2017	407189	1.02364e+07	9.82925e+06	6.8243e+06	15.157	1.05663e+07	16.1732	1	1	1	1	1	0	0	0.714286	1	0	1	1	1	0.8	1	0	0	1	1	0	0	1	1	1	1	1	0	0	0	0	0	0	0	0	0.4	0	0	0	0	0
	61	2018	421387	1.36717e+07	1.32503e+07	9.11448e+06	15.7674	1.39907e+07	16.4539	1	1	0	0	1	0	0	0.428571	1	0	0	0	0	0.2	1	0	0	1	1	0	0	0	1	0	1	1	1	1	1	1	0	0	1	0	0.55	0	1	1	1	0.75
	61	2019	581282	1.44847e+07	1.39035e+07	9.65649e+06	16.4287	1.49566e+07	16.5207	1	1	0	0	1	0	0	0.428571	1	0	1	0	1	0.6	1	1	0	1	1	0	0	0	1	0	1	1	0	0	0	0	0	0	0	0	0.35	0	0	0	0	0
	61	2020	1.39699e+06	3.14287e+06	1.74587e+06	2.09524e+06	16.8499	4.50688e+06	15.3211	1	1	1	0	1	0	0	0.571429	1	0	1	1	1	0.8	1	1	0	1	1	1	0	1	0	1	0	0	0	0	0	0	0	0	0	0	0.35	0	0	0	0	0
	61	2021	1.2085e+06	6.54305e+06	5.33455e+06	4.36203e+06	15.9713	7.69524e+06	15.8561	1	1	1	1	1	0	0	0.714286	0	1	0	1	1	0.6	1	1	1	1	1	1	1	1	1	1	1	1	0	0	0	0	0	0	0	0	0.6	0	0	0	0	0
	61	2022	914970	7.18308e+06	6.26811e+06	4.78872e+06	15.0927	8.03923e+06	15.8998	1	1	1	1	1	1	0	0.857143	1	1	0	1	1	0.8	1	1	0	1	0	1	0	1	0	0	1	1	1	1	1	1	0	1	1	0	0.65	0	1	1	1	0.75
	61	2023	1.09948e+06	5.76427e+06	4.66479e+06	3.84285e+06	14.2141	6.81389e+06	15.7345	1	1	1	1	1	0	1	0.857143	0	0	1	1	1	0.6	1	0	0	1	1	1	1	1	1	0	0	1	1	1	1	1	0	0	1	0	0.65	0	1	1	1	0.75
C62	62	2008	923490	3.50278e+06	2.57929e+06	2.33519e+06	15.8644	4.39412e+06	15.2958	1	1	0	0	1	0	0	0.428571	1	0	1	1	0	0.6	1	1	1	1	1	1	1	1	1	1	1	1	1	0	0	0	0	0	0	0	0.65	0	0	0	0	0
	62	2009	1.17748e+06	6.06743e+06	4.88995e+06	4.04495e+06	16.4304	7.19228e+06	15.7885	1	1	1	0	1	0	0	0.571429	1	1	1	0	1	0.8	1	0	1	1	0	1	1	1	1	1	1	1	1	0	0	0	0	0	0	0	0.55	0	0	0	0	0
	62	2010	396896	1.99723e+07	1.95754e+07	1.33149e+07	16.8728	2.02213e+07	16.8222	1	1	1	0	1	0	0	0.571429	1	0	0	0	1	0.4	1	1	1	1	1	1	1	1	1	1	0	1	0	0	0	0	0	0	0	0	0.55	0	0	0	0	0
	62	2011	624681	1.12602e+07	1.06356e+07	7.50683e+06	16.9645	1.17986e+07	16.2835	0	1	1	1	0	0	0	0.428571	0	1	1	1	0	0.6	1	0	0	0	1	1	1	1	0	1	1	1	0	0	0	0	0	0	0	0	0.4	0	0	0	0	0
	62	2012	357102	7.75844e+06	7.40134e+06	5.17229e+06	16.4296	8.05659e+06	15.902	1	1	0	1	1	0	0	0.571429	1	1	0	0	0	0.4	1	1	1	0	1	0	1	1	0	1	1	0	0	0	0	0	0	0	0	0	0.4	0	0	0	0	0
	62	2013	582259	3.82054e+06	3.23828e+06	2.54702e+06	16.5806	4.37081e+06	15.2905	1	1	1	1	1	0	0	0.714286	1	1	1	1	0	0.8	1	0	1	1	0	0	1	0	1	1	0	0	0	0	0	0	0	0	0	0	0.3	0	0	0	0	0
	62	2014	796324	4.899e+06	4.10267e+06	3.266e+06	14.9037	5.65395e+06	15.5479	1	1	1	1	1	1	0	0.857143	1	0	1	1	1	0.8	1	1	1	1	1	0	1	0	0	1	1	1	0	0	0	0	0	0	0	0	0.45	0	0	0	0	0
	62	2015	261792	1.05111e+07	1.02493e+07	7.00741e+06	15.0768	1.06946e+07	16.1853	0	1	1	1	1	0	0	0.571429	1	0	0	1	1	0.6	1	0	1	1	1	1	0	0	1	0	1	1	0	0	0	0	0	0	0	0	0.4	0	0	0	0	0
	62	2016	274255	1.37993e+07	1.3525e+07	9.19951e+06	15.1901	1.39713e+07	16.4525	1	1	0	1	1	0	1	0.714286	1	0	1	0	1	0.6	1	1	1	1	1	1	0	1	0	0	1	1	1	0	0	0	0	0	0	0	0.5	0	0	0	0	0
	62	2017	624681	1.46123e+07	1.39876e+07	9.74153e+06	16.6431	1.51263e+07	16.5319	1	1	1	1	1	0	0	0.714286	1	0	1	0	0	0.4	1	0	1	1	1	1	0	1	1	0	0	1	0	0	0	0	0	0	0	0	0.4	0	0	0	0	0
	62	2018	1.711e+06	2.99575e+06	1.28475e+06	1.99716e+06	16.7903	4.67256e+06	15.3572	1	1	0	1	1	1	0	0.714286	0	1	0	1	0	0.4	1	0	1	1	1	1	1	1	0	0	1	0	0	0	0	0	0	0	0	0	0.4	0	0	0	0	0
	62	2019	1.20813e+06	6.0082e+06	4.80007e+06	4.00546e+06	17.0877	7.16391e+06	15.7846	1	1	1	1	1	0	0	0.714286	1	0	0	1	1	0.6	1	1	1	1	1	1	1	1	0	0	1	1	0	0	0	0	0	0	0	0	0.5	0	0	0	0	0
	62	2020	976057	7.14975e+06	6.17369e+06	4.7665e+06	15.6369	8.06678e+06	15.9033	1	1	1	0	1	0	0	0.571429	1	1	1	0	1	0.8	1	1	1	1	0	1	1	1	1	0	0	1	0	0	0	0	0	0	0	0	0.45	0	0	0	0	0
	62	2021	1.14288e+06	5.67294e+06	4.53006e+06	3.78196e+06	16.838	6.76631e+06	15.7275	1	1	1	0	1	0	0	0.571429	1	0	1	1	0	0.6	1	1	1	1	1	1	1	0	1	0	1	1	0	0	0	0	0	0	0	0	0.5	0	0	0	0	0
	62	2022	564086	3.46957e+06	2.90549e+06	2.31305e+06	18.039	4.00436e+06	15.2029	1	0	1	0	1	0	0	0.428571	1	0	0	1	0	0.4	1	1	0	1	1	1	1	0	1	0	1	0	0	0	0	0	0	0	0	0	0.4	0	0	0	0	0
	62	2023	1.22058e+06	5.91573e+06	4.69515e+06	3.94382e+06	19.24	7.08447e+06	15.7734	1	1	1	0	1	0	0	0.571429	1	1	0	1	0	0.6	1	1	0	1	1	1	1	1	1	0	1	0	0	0	0	0	0	0	0	0	0.45	0	0	0	0	0
C63	63	2008	388457	2.35893e+07	2.32008e+07	1.57262e+07	17.9769	2.38035e+07	16.9853	1	1	0	1	1	0	0	0.571429	0	0	0	0	0	0	1	1	0	1	1	1	1	1	1	1	1	0	0	0	0	0	0	0	0	0	0.5	0	0	0	0	0
	63	2009	911279	1.50136e+07	1.41023e+07	1.0009e+07	18.491	1.58092e+07	16.5761	1	1	0	1	1	0	0	0.571429	1	0	0	0	0	0.2	1	0	1	1	1	0	1	1	0	1	1	1	1	1	1	1	0	0	0	0	0.65	0	1	0	1	0.5
	63	2010	927426	3.28025e+06	2.35283e+06	2.18684e+06	18.4144	4.17712e+06	15.2451	1	1	1	1	1	0	0	0.714286	1	1	1	0	1	0.8	1	0	0	1	1	0	0	1	0	1	0	1	0	0	0	0	0	0	0	0	0.3	0	0	0	0	0
	63	2011	499284	2.59364e+06	2.09436e+06	1.72909e+06	18.578	3.07046e+06	14.9373	1	1	1	1	1	0	0	0.714286	1	1	0	1	1	0.8	1	1	1	1	1	1	0	1	1	1	1	1	1	0	0	0	0	0	0	0	0.6	0	0	0	0	0
	63	2012	766155	3.46307e+06	2.69692e+06	2.30871e+06	18.5723	4.19851e+06	15.2502	1	1	1	1	1	0	1	0.857143	1	0	1	1	0	0.6	1	1	1	0	1	1	0	1	1	1	1	1	0	0	0	0	0	0	0	0	0.5	0	0	0	0	0
	63	2013	555878	5.07523e+06	4.51935e+06	3.38349e+06	18.6303	5.5902e+06	15.5365	1	1	1	1	1	0	0	0.714286	1	0	1	0	1	0.6	1	1	0	0	1	1	1	1	1	1	1	1	1	0	0	0	0	0	0	0	0.55	0	0	0	0	0
	63	2014	286168	8.19702e+06	7.91085e+06	5.46468e+06	17.6483	8.42157e+06	15.9463	1	1	0	1	0	0	0	0.428571	1	0	1	1	1	0.8	1	1	1	0	1	1	1	1	1	1	1	1	0	0	0	0	0	0	0	0	0.55	0	0	0	0	0
	63	2015	269710	9.01004e+06	8.74033e+06	6.00669e+06	18.3182	9.21234e+06	16.0361	1	1	1	1	1	0	0	0.714286	0	1	1	1	0	0.6	1	0	1	1	1	0	1	0	1	1	0	1	0	0	0	0	0	0	0	0	0.4	0	0	0	0	0
	63	2016	1.94879e+06	2.82937e+06	880588	1.88625e+06	18.188	4.74345e+06	15.3723	1	1	0	0	1	0	0	0.428571	1	0	0	0	0	0.2	1	0	1	0	1	0	1	1	1	1	1	0	0	0	0	0	0	0	0	0	0.4	0	0	0	0	0
	63	2017	1.21022e+06	1.56068e+07	1.43966e+07	1.04046e+07	18.3104	1.66949e+07	16.6306	1	1	1	1	1	1	0	0.857143	1	1	1	0	0	0.6	1	1	1	0	1	1	1	1	1	0	1	1	0	0	0	0	0	0	0	0	0.5	0	0	0	0	0
	63	2018	965542	7.49872e+06	6.53318e+06	4.99915e+06	18.291	8.40278e+06	15.9441	1	1	1	1	1	0	0	0.714286	1	0	0	1	1	0.6	1	1	1	0	1	1	1	1	1	0	0	1	1	1	1	1	1	0	0	0	0.7	1	1	0	0	0.5
	63	2019	308388	6.01986e+06	5.71147e+06	4.01324e+06	18.3632	6.28228e+06	15.6532	1	1	1	1	1	0	0	0.714286	1	0	0	0	0	0.2	1	1	0	0	1	1	1	1	1	0	0	0	0	0	1	1	1	0	1	1	0.6	1	1	0	0	0.5
	63	2020	600607	3.88839e+06	3.28778e+06	2.59226e+06	18.8865	4.45639e+06	15.3098	1	1	1	0	1	0	0	0.571429	1	0	1	0	1	0.6	1	1	0	0	0	0	1	1	1	1	0	1	1	1	1	1	0	0	0	1	0.6	1	1	0	0	0.5
	63	2021	1.84791e+06	6.28916e+06	4.44125e+06	4.19278e+06	18.6255	8.07797e+06	15.9047	1	1	1	1	1	0	0	0.714286	1	1	1	1	1	1	1	0	0	0	1	0	0	1	0	0	0	1	1	0	1	1	1	0	1	0	0.45	1	1	1	0	0.75
	63	2022	449288	2.11592e+07	2.07099e+07	1.41061e+07	18.3645	2.14515e+07	16.8813	1	1	1	1	1	1	0	0.857143	1	1	1	1	1	1	1	0	0	0	1	0	0	1	1	0	0	0	1	1	1	1	0	0	1	1	0.5	1	0	0	0	0.25
	63	2023	877644	1.53132e+07	1.44356e+07	1.02088e+07	18.1035	1.60732e+07	16.5927	1	1	0	1	1	0	0	0.571429	1	1	0	1	1	0.8	1	1	0	0	1	1	1	1	1	0	0	1	0	1	1	0	1	0	1	1	0.65	1	1	0	0	0.5
C64	64	2008	1.11725e+06	8.02957e+07	7.91785e+07	5.35305e+07	16.2052	8.08216e+07	18.2078	1	1	1	0	1	1	0	0.714286	1	1	1	0	0	0.6	1	1	0	0	1	1	1	1	1	0	0	1	0	1	1	0	0	1	1	0	0.6	1	0	0	1	0.5
	64	2009	1.07709e+06	8.4128e+07	8.30509e+07	5.60853e+07	16.4103	8.45862e+07	18.2533	1	1	1	1	1	0	0	0.714286	1	0	0	1	1	0.6	1	1	0	1	1	1	1	0	0	1	1	0	1	1	1	0	0	1	1	1	0.7	1	1	0	1	0.75
	64	2010	969827	6.23871e+07	6.14173e+07	4.15914e+07	16.7818	6.28967e+07	17.957	1	1	1	1	1	0	0	0.714286	1	0	1	0	0	0.4	1	0	1	1	1	1	1	0	0	1	0	1	1	0	1	1	0	0	1	1	0.65	1	1	0	0	0.5
	64	2011	560817	6.38341e+07	6.32733e+07	4.25561e+07	16.175	6.39271e+07	17.9733	1	1	1	1	1	0	0	0.714286	0	0	0	0	0	0	1	0	1	1	0	1	1	1	1	1	0	0	0	0	1	0	1	1	1	0	0.6	1	0	0	1	0.5
	64	2012	291107	7.00328e+07	6.97417e+07	4.66885e+07	15.6578	6.98131e+07	18.0613	0	1	1	1	1	0	0	0.571429	1	0	1	0	0	0.4	1	1	1	1	1	0	1	1	1	1	0	0	0	0	1	0	0	1	0	1	0.6	1	1	0	1	0.75
	64	2013	269710	8.63762e+07	8.61065e+07	5.75842e+07	16.8167	8.60166e+07	18.2701	1	0	1	1	1	0	0	0.571429	1	1	1	1	1	1	1	1	1	1	1	0	1	1	1	1	1	1	1	1	1	1	1	1	1	1	0.95	0	0	0	1	0.25
	64	2014	1.99386e+06	7.2169e+06	5.22303e+06	4.81126e+06	15.3875	9.14385e+06	16.0286	1	1	0	1	1	1	1	0.857143	1	0	1	0	1	0.6	1	1	0	1	1	1	1	1	1	1	1	1	1	1	0	1	0	0	0	0	0.7	1	1	1	0	0.75
	64	2015	1.21512e+06	6.45754e+06	5.24242e+06	4.30503e+06	14.7311	7.61692e+06	15.8459	1	1	0	1	1	0	0	0.571429	1	1	1	1	0	0.8	1	1	0	1	1	1	1	1	0	0	0	1	1	1	0	1	0	1	1	1	0.7	1	1	1	1	1
	64	2016	351600	2.2568e+06	1.9052e+06	1.50453e+06	15.6061	2.58945e+06	14.767	0	1	0	0	1	1	0	0.428571	1	1	0	1	0	0.6	1	1	1	1	0	1	1	1	1	0	0	1	1	1	0	1	0	0	1	0	0.65	1	1	1	0	0.75
	64	2017	350856	3.0223e+06	2.67145e+06	2.01487e+06	16.3134	3.34866e+06	15.0241	1	1	1	1	1	0	0	0.714286	1	1	0	1	0	0.6	1	0	0	1	0	1	1	1	0	0	0	1	0	0	0	1	1	1	1	1	0.55	1	1	1	1	1
	64	2018	610117	4.24082e+06	3.6307e+06	2.82721e+06	16.436	4.8157e+06	15.3874	1	1	1	0	1	0	0	0.571429	0	1	1	1	1	0.8	1	0	0	1	1	1	0	1	0	0	1	1	1	0	1	1	0	0	1	1	0.6	1	1	0	0	0.5
	64	2019	614773	5.05608e+06	4.44131e+06	3.37072e+06	16.4117	5.62966e+06	15.5436	1	1	1	1	1	0	0	0.714286	1	1	1	0	0	0.6	1	1	0	1	1	0	0	1	1	0	0	0	1	1	1	1	0	1	0	0	0.55	1	1	0	1	0.75
	64	2020	497882	3.11031e+06	2.61243e+06	2.07354e+06	16.9646	3.58198e+06	15.0914	1	1	1	1	1	0	1	0.857143	1	1	0	1	1	0.8	1	1	0	1	1	0	0	0	1	1	1	0	0	1	1	0	1	1	1	1	0.65	1	1	1	1	1
	64	2021	969011	2.73011e+06	1.7611e+06	1.82007e+06	16.8293	3.67225e+06	15.1163	1	1	1	1	1	0	0	0.714286	1	0	1	1	1	0.8	1	0	0	1	1	1	1	0	1	0	1	1	1	1	1	0	0	0	0	0	0.55	1	1	0	0	0.5
	64	2022	1.14605e+06	7.93309e+06	6.78703e+06	5.28873e+06	16.6939	9.01319e+06	16.0142	1	1	0	0	1	0	0	0.428571	1	0	1	0	1	0.6	1	0	1	1	1	1	1	1	1	0	1	1	1	1	0	1	1	1	1	1	0.85	1	1	1	1	1
	64	2023	350025	5.45526e+06	5.10523e+06	3.63684e+06	16.5586	5.76311e+06	15.567	1	1	1	1	1	1	0	0.857143	1	0	1	0	1	0.6	1	1	1	1	1	1	1	1	1	0	1	1	0	1	0	1	0	0	1	1	0.75	1	1	1	0	0.75
C65	65	2008	1.72254e+06	1.48731e+07	1.31506e+07	9.91542e+06	15.999	1.64751e+07	16.6174	0	1	1	1	1	1	0	0.714286	1	1	0	1	1	0.8	1	1	1	1	1	1	1	1	1	1	1	1	1	1	1	1	0	1	0	0	0.85	1	1	1	1	1
	65	2009	461003	2.7485e+06	2.2875e+06	1.83233e+06	16.6034	3.18619e+06	14.9743	1	1	1	1	1	0	0	0.714286	1	1	0	1	0	0.6	1	1	1	0	0	1	1	1	0	0	0	1	1	1	1	1	0	0	1	1	0.65	1	1	0	0	0.5
	65	2010	291602	1.35157e+07	1.32241e+07	9.01045e+06	16.6461	1.3707e+07	16.4334	1	1	1	1	0	1	0	0.714286	1	1	1	1	1	1	1	1	1	0	0	1	1	1	0	1	1	1	1	1	1	1	1	1	1	0	0.8	1	1	1	1	1
	65	2011	169401	9.09291e+06	8.92351e+06	6.06194e+06	16.6134	9.19503e+06	16.0342	1	1	0	1	1	0	0	0.571429	0	0	1	0	1	0.4	1	1	0	0	0	0	1	1	1	1	1	1	1	1	0	0	0	1	1	1	0.65	1	1	0	1	0.75
	65	2012	1.88558e+06	5.79302e+06	3.90744e+06	3.86201e+06	16.9945	7.62282e+06	15.8467	1	1	1	0	1	0	0	0.571429	1	1	1	1	1	1	1	1	1	0	0	0	1	1	0	1	1	1	0	1	0	0	0	0	0	0	0.45	1	1	1	0	0.75
	65	2013	1212981	6.14744e+06	4.93446e+06	4.09829e+06	17.1223	7.30696e+06	15.8043	1	1	1	1	1	0	0	0.714286	1	0	1	0	0	0.4	1	0	0	0	1	1	1	1	1	1	1	1	1	1	1	1	0	1	1	1	0.8	0	0	0	1	0.25
	65	2014	335027	1.11879e+07	1.08528e+07	7.45858e+06	14.7328	1.14392e+07	16.2526	1	1	1	1	1	1	0	0.857143	1	1	1	0	1	0.8	1	0	0	0	1	1	1	1	1	1	0	1	1	0	1	1	0	1	1	0	0.65	1	1	1	1	1
	65	2015	334286	1.29479e+07	1.26136e+07	8.63194e+06	14.3485	1.31857e+07	16.3946	1	1	1	1	1	0	1	0.857143	1	1	1	1	1	1	1	1	1	0	1	1	1	1	1	1	1	1	0	1	1	1	1	0	1	1	0.85	1	1	0	0	0.5
	65	2016	728713	3.17635e+07	3.10348e+07	2.11757e+07	14.3977	3.22562e+07	17.2892	1	0	0	1	1	0	0	0.428571	1	1	1	1	1	1	1	1	1	0	1	1	0	1	1	1	1	0	1	1	1	1	1	1	0	0	0.75	1	1	0	1	0.75
	65	2017	1.18069e+06	1.34787e+07	1.2298e+07	8.98578e+06	15.2433	1.45529e+07	16.4933	1	1	1	0	1	0	0	0.571429	1	0	0	1	1	0.6	1	1	1	1	1	1	0	1	1	1	0	0	1	1	1	1	0	0	1	1	0.75	0	0	0	0	0
	65	2018	881286	1.69307e+07	1.60494e+07	1.12871e+07	14.8251	1.76826e+07	16.6881	1	1	0	0	1	0	0	0.428571	1	1	0	1	1	0.8	1	1	1	1	0	1	1	1	1	1	1	1	0	1	0	1	1	1	1	1	0.85	1	0	1	1	0.75
	65	2019	1.37705e+06	1.7378e+07	1.60009e+07	1.15853e+07	16.9978	1.86188e+07	16.7397	1	1	1	1	1	0	0	0.714286	0	0	1	1	1	0.6	1	0	1	0	0	1	1	1	0	0	1	1	1	1	1	0	0	0	1	0	0.55	1	0	0	0	0.25
	65	2020	1.22821e+06	8.73674e+07	8.61392e+07	5.82449e+07	16.541	8.7952e+07	18.2923	1	1	1	1	1	1	0	0.857143	1	1	0	0	1	0.6	1	0	1	0	1	1	1	1	0	0	0	1	1	1	1	0	1	1	0	1	0.65	1	0	1	1	0.75
	65	2021	351105	8.90765e+07	8.87254e+07	5.93843e+07	14.4646	8.8778e+07	18.3016	1	1	1	1	1	1	0	0.857143	1	1	1	1	0	0.8	1	0	1	0	1	0	1	0	1	0	1	1	1	1	0	1	1	0	1	0	0.6	1	0	0	0	0.25
	65	2022	1.54296e+06	9.26939e+07	9.11509e+07	6.17959e+07	12.3882	9.35523e+07	18.354	1	1	0	1	1	1	0	0.714286	1	0	0	0	0	0.2	1	0	1	1	1	0	1	0	1	0	1	1	1	1	1	1	1	1	1	1	0.8	1	0	0	1	0.5
	65	2023	508290	1.10957e+08	1.10448e+08	7.39711e+07	10.3118	1.10655e+08	18.5219	1	1	0	1	1	0	0	0.571429	1	0	0	0	0	0.2	1	0	1	1	1	0	1	1	1	0	1	1	0	1	1	1	1	0	0	0	0.65	1	0	1	0	0.5
C66	66	2008	319263	1.12006e+08	1.11686e+08	7.46705e+07	16.4756	1.11509e+08	18.5296	1	1	0	1	1	0	0	0.571429	0	1	1	0	0	0.4	1	1	1	1	1	1	1	1	1	0	0	1	1	1	0	1	1	1	1	1	0.85	0	0	0	1	0.25
	66	2009	189027	1.48363e+08	1.48174e+08	9.89089e+07	14.8336	1.47473e+08	18.8092	1	1	0	0	1	0	1	0.571429	1	0	0	0	0	0.2	1	1	0	1	1	1	1	1	1	0	1	1	0	1	1	1	1	0	1	1	0.8	0	0	0	0	0
	66	2010	1.95631e+06	1.26635e+07	1.07072e+07	8.44236e+06	15.4179	1.45137e+07	16.4906	1	1	0	1	1	0	0	0.571429	1	1	0	0	0	0.4	1	1	0	1	1	1	1	1	1	0	1	1	1	1	0	1	0	1	0	0	0.7	0	0	0	1	0.25
	66	2011	1.95313e+06	1.85743e+07	1.66211e+07	1.23828e+07	14.6884	2.03783e+07	16.83	1	1	1	1	1	0	0	0.714286	1	0	1	1	0	0.6	1	1	1	1	1	1	1	1	1	0	1	1	1	1	1	1	1	0	0	1	0.85	1	1	1	0	0.75
	66	2012	368816	4.2717e+06	3.90288e+06	2.8478e+06	16.5804	4.60681e+06	15.343	1	1	1	1	1	0	0	0.714286	1	0	1	0	1	0.6	1	0	1	1	1	1	1	1	0	1	1	1	1	1	1	1	0	1	0	1	0.8	1	0	0	1	0.5
	66	2013	368062	4.64492e+06	4.27686e+06	3.09661e+06	15.5432	4.97657e+06	15.4203	1	1	1	1	1	1	0	0.857143	1	1	1	0	0	0.6	1	0	1	1	0	1	1	1	0	1	1	1	1	1	1	1	1	1	1	0	0.8	0	0	0	1	0.25
	66	2014	749431	5.87646e+06	5.12702e+06	3.91764e+06	16.1505	6.57776e+06	15.6992	1	1	0	1	1	1	0	0.714286	1	0	0	0	0	0.2	1	1	1	1	0	1	1	1	0	1	0	1	0	0	1	1	1	0	0	0	0.6	0	0	0	0	0
	66	2015	1.23765e+06	6.48659e+06	5.24894e+06	4.32439e+06	16.6535	7.66813e+06	15.8526	0	1	1	1	1	0	0	0.571429	1	0	1	1	0	0.6	1	1	1	1	1	1	0	0	1	1	1	1	1	0	1	1	1	1	1	0	0.8	0	0	0	1	0.25
	66	2016	1.12747e+06	8.22469e+06	7.09722e+06	5.48313e+06	16.4387	9.28422e+06	16.0438	1	1	0	1	1	0	1	0.714286	0	0	1	1	1	0.6	1	1	1	1	1	1	0	0	1	0	0	1	1	1	1	0	1	0	1	0	0.65	1	0	1	0	0.5
	66	2017	1.35774e+06	1.00193e+07	8.66153e+06	6.67952e+06	16.7309	1.12944e+07	16.2398	1	1	1	1	0	0	0	0.571429	1	0	1	1	1	0.8	1	1	0	1	1	1	0	1	0	0	1	1	1	1	1	0	1	1	0	0	0.65	0	0	0	1	0.25
	66	2018	1.00267e+06	5.12751e+07	5.02724e+07	3.41834e+07	16.8773	5.1898e+07	17.7648	1	1	1	0	1	0	0	0.571429	1	1	1	1	1	1	1	1	0	1	1	0	1	1	0	0	1	1	0	1	1	1	1	1	1	1	0.75	0	0	0	1	0.25
	66	2019	679165	4.84893e+07	4.78102e+07	3.23262e+07	17.0192	4.88113e+07	17.7035	1	1	1	0	1	0	0	0.571429	1	1	1	1	1	1	1	0	1	0	0	0	1	1	1	0	0	0	1	1	1	1	1	0	1	0	0.55	0	1	0	0	0.25
	66	2020	974042	4.73292e+07	4.63551e+07	3.15528e+07	16.5806	4.79524e+07	17.6857	1	1	0	1	1	0	0	0.571429	1	0	0	0	0	0.2	1	0	1	0	1	1	1	1	1	1	1	1	1	1	1	1	1	1	0	0	0.8	1	1	1	1	1
	66	2021	603377	6.09022e+07	6.02988e+07	4.06015e+07	16.6483	6.10588e+07	17.9273	1	1	1	0	1	0	0	0.571429	1	0	1	1	0	0.6	1	1	1	0	1	1	0	1	0	0	1	1	1	1	1	1	1	1	1	0	0.75	1	0	0	1	0.5
	66	2022	382901	5.62123e+07	5.58294e+07	3.74749e+07	16.716	5.61841e+07	17.8441	1	1	0	1	1	1	0	0.714286	1	0	0	0	0	0.2	1	1	1	0	0	1	0	1	0	0	0	1	1	1	1	1	1	0	0	1	0.6	1	0	0	0	0.25
	66	2023	220476	8.57168e+07	8.54964e+07	5.71446e+07	16.7838	8.53131e+07	18.2618	1	0	1	1	1	0	0	0.571429	1	1	1	1	1	1	1	1	1	0	1	1	1	1	1	0	0	1	0	0	1	1	1	1	1	1	0.75	1	0	1	1	0.75
C67	67	2008	1.51203e+06	2.44156e+06	929531	1.62771e+06	15.8404	3.92488e+06	15.1828	1	1	1	1	1	0	0	0.714286	0	1	1	1	1	0.8	1	1	0	0	1	1	1	1	1	1	0	1	1	0	0	0	1	0	1	0	0.6	1	0	0	0	0.25
	67	2009	1.50861e+06	3.12362e+06	1.61502e+06	2.08242e+06	15.8444	4.59858e+06	15.3413	1	1	1	1	1	1	0	0.857143	1	0	1	0	1	0.6	1	1	0	0	1	0	1	1	0	0	1	1	1	1	0	0	1	1	1	1	0.65	1	0	1	1	0.75
	67	2010	374320	2.13286e+07	2.09543e+07	1.42191e+07	16.5816	2.15453e+07	16.8857	0	1	0	1	1	0	1	0.571429	1	0	0	0	0	0.2	1	0	0	0	1	0	1	1	0	0	1	1	0	1	1	1	1	1	0	1	0.6	1	0	1	1	0.75
	67	2011	373583	3.99868e+06	3.62509e+06	2.66578e+06	16.7561	4.3405e+06	15.2835	1	1	0	1	1	0	0	0.571429	1	0	0	0	0	0.2	1	0	1	0	1	1	1	1	1	0	1	1	1	0	1	1	0	0	1	0	0.65	1	0	1	0	0.5
	67	2012	675933	571179	-104754	380786	16.2526	1.23805e+06	14.0291	1	1	1	0	1	0	1	0.714286	1	1	1	0	0	0.6	1	0	1	0	1	1	1	0	1	0	0	1	1	0	1	1	0	1	1	1	0.65	0	0	0	1	0.25
	67	2013	1.15718e+06	1.6106e+07	1.49488e+07	1.07373e+07	16.8849	1.71378e+07	16.6568	1	1	1	0	1	0	1	0.714286	1	0	0	1	1	0.6	1	0	1	1	0	1	1	0	1	0	1	1	1	1	1	1	1	1	1	0	0.75	0	0	0	1	0.25
	67	2014	1.8764e+06	9.87484e+06	7.99844e+06	6.58323e+06	16.7782	1.16659e+07	16.2722	1	1	1	0	1	0	0	0.571429	1	1	1	0	0	0.6	1	1	1	1	1	1	0	1	1	1	0	1	1	1	1	1	0	0	1	1	0.8	1	0	0	0	0.25
	67	2015	776048	6.23114e+06	5.45509e+06	4.15409e+06	16.3935	6.95629e+06	15.7552	1	1	0	1	1	0	0	0.571429	0	1	0	0	0	0.2	1	1	1	1	1	1	0	0	1	0	1	1	0	1	1	0	1	1	1	1	0.75	1	0	0	1	0.5
	67	2016	898936	2.74636e+07	2.65646e+07	1.8309e+07	14.7404	2.81565e+07	17.1533	1	1	0	1	1	0	0	0.571429	1	0	0	0	1	0.4	1	1	1	1	1	1	1	0	1	0	1	1	1	1	1	0	0	1	1	0	0.75	0	0	0	1	0.25
	67	2017	894867	3.0011e+07	2.91162e+07	2.00074e+07	15.4433	3.06814e+07	17.2392	0	1	1	1	1	1	0	0.714286	1	1	1	1	1	1	1	1	1	1	1	1	1	1	1	1	0	1	1	1	1	0	1	1	1	1	0.9	1	0	0	1	0.5
	67	2018	995368	2.78726e+07	2.68773e+07	1.85818e+07	15.9684	2.86583e+07	17.171	1	1	1	1	1	0	0	0.714286	1	1	1	0	1	0.8	1	1	1	1	1	1	1	1	1	1	1	1	0	1	1	0	0	0	1	1	0.8	0	0	1	0	0.25
	67	2019	573471	2.72118e+07	2.66384e+07	1.81412e+07	16.0839	2.75835e+07	17.1327	1	1	0	1	1	0	0	0.571429	0	1	1	1	1	0.8	1	0	1	1	0	1	1	1	1	1	1	0	1	1	1	1	1	1	0	0	0.75	1	0	1	1	0.75
	67	2020	396896	5.16183e+07	5.12214e+07	3.44122e+07	16.2654	5.16374e+07	17.7598	1	1	1	1	1	0	0	0.714286	0	0	1	1	0	0.4	1	0	1	1	1	0	1	1	0	1	1	1	1	1	1	1	0	0	0	1	0.7	0	0	0	0	0
	67	2021	1.70302e+06	3.86745e+07	3.69715e+07	2.5783e+07	16.8359	4.00842e+07	17.5065	1	1	0	0	1	0	1	0.571429	0	1	1	1	1	0.8	1	1	0	1	1	1	1	1	0	1	0	1	1	1	0	1	1	1	0	1	0.75	0	0	0	1	0.25
	67	2022	843441	4.67838e+07	4.59404e+07	3.11892e+07	17.4065	4.72813e+07	17.6716	1	1	1	1	0	0	0	0.571429	1	1	1	1	1	1	1	1	1	1	1	1	1	1	1	1	1	1	1	1	0	1	1	0	0	0	0.8	1	0	1	0	0.5
	67	2023	840100	4.35633e+07	4.27232e+07	2.90422e+07	17.977	4.40809e+07	17.6015	1	1	0	0	1	1	0	0.571429	1	0	0	0	0	0.2	1	1	0	0	1	1	1	0	1	1	1	1	0	0	1	1	1	1	0	1	0.7	0	0	0	1	0.25
C68	68	2008	302854	7.19819e+06	6.89533e+06	4.79879e+06	16.9749	7.44655e+06	15.8233	1	1	1	1	1	0	0	0.714286	1	0	1	0	1	0.6	1	1	1	0	1	1	1	0	1	1	0	1	1	1	1	1	1	1	0	1	0.8	0	0	0	1	0.25
	68	2009	302119	5.28482e+06	4.9827e+06	3.52321e+06	17.0408	5.54635e+06	15.5287	1	1	1	1	1	0	0	0.714286	1	1	1	0	1	0.8	1	1	1	1	1	1	0	1	1	1	1	1	1	1	1	0	1	0	1	0	0.8	1	0	1	0	0.5
	68	2010	1.21513e+06	7.34815e+06	6.13303e+06	4.89877e+06	16.6497	8.50108e+06	15.9557	1	1	1	1	1	0	0	0.714286	1	1	1	1	1	1	1	0	0	0	1	1	0	1	1	1	1	1	0	0	0	0	1	1	1	1	0.6	1	0	1	1	0.75
	68	2011	969659	7.28315e+06	6.31349e+06	4.85543e+06	17.0557	8.19286e+06	15.9188	1	1	1	1	1	0	0	0.714286	1	0	1	1	1	0.8	1	0	0	0	1	0	0	1	1	0	0	1	1	0	0	1	0	0	1	0	0.4	0	0	0	0	0
	68	2012	1.50243e+06	7.19672e+06	5.69429e+06	4.79781e+06	17.0208	8.63595e+06	15.9714	1	1	1	1	1	0	0	0.714286	1	0	1	0	1	0.6	1	1	0	0	1	1	1	1	1	0	1	1	0	0	1	1	0	1	1	0	0.65	0	0	0	1	0.25
	68	2013	535648	5.04342e+06	4.50778e+06	3.36228e+06	16.9762	5.53855e+06	15.5272	1	1	1	1	1	0	0	0.714286	1	1	1	1	1	1	1	1	0	0	0	1	1	1	1	0	1	1	0	1	0	1	1	1	1	0	0.65	1	0	1	1	0.75
	68	2014	242703	1.08168e+08	1.07926e+08	7.21122e+07	16.4009	1.07624e+08	18.4942	1	1	1	0	1	1	0	0.714286	0	1	1	0	1	0.6	1	0	0	0	1	1	1	0	1	0	0	1	1	1	0	1	1	0	1	1	0.6	0	0	0	0	0
	68	2015	838334	5.96317e+07	5.87933e+07	3.97544e+07	16.6502	6.00307e+07	17.9104	1	1	0	1	1	0	0	0.571429	0	0	0	1	0	0.2	1	1	0	0	1	0	1	0	1	0	1	1	0	1	1	1	1	1	1	1	0.7	0	0	0	1	0.25
	68	2016	957144	6.77104e+06	5.8139e+06	4.51403e+06	14.7404	7.67205e+06	15.8531	1	0	1	1	1	0	0	0.571429	1	0	1	1	1	0.8	1	0	0	0	1	1	1	0	1	0	1	1	1	1	1	1	1	1	1	0	0.7	0	0	0	1	0.25
	68	2017	985002	5.28606e+07	5.18756e+07	3.52404e+07	15.4433	5.34545e+07	17.7943	1	1	1	0	1	0	0	0.571429	1	1	0	1	1	0.8	1	1	1	1	1	1	0	0	0	1	0	0	0	1	1	1	1	0	1	0	0.6	0	0	0	0	0
	68	2018	2.16553e+06	2.33769e+06	172155	1.55846e+06	15.9684	4.4705e+06	15.313	1	1	1	1	1	0	1	0.857143	1	0	1	1	1	0.8	1	1	1	1	1	1	0	0	0	1	1	1	1	1	1	1	1	1	0	1	0.8	0	0	0	1	0.25
	68	2019	976440	5.05229e+07	4.95465e+07	3.3682e+07	16.0839	5.11253e+07	17.7498	1	1	1	0	1	0	0	0.571429	1	0	1	0	0	0.4	1	0	1	1	1	1	0	1	1	1	1	1	1	1	1	1	0	0	0	0	0.7	0	0	0	0	0
	68	2020	1.33476e+06	4.08586e+07	3.95238e+07	2.7239e+07	17.123	4.18868e+07	17.5505	1	1	1	1	1	0	0	0.714286	1	0	1	1	1	0.8	1	1	1	1	0	0	1	1	1	1	1	1	0	1	1	1	1	1	1	0	0.8	0	0	0	1	0.25
	68	2021	1.33054e+06	2.96572e+06	1.63517e+06	1.97715e+06	16.8406	4.26505e+06	15.266	1	1	1	1	1	0	0	0.714286	1	1	1	1	1	1	1	1	1	1	1	1	1	1	1	1	1	1	1	1	1	1	0	0	1	1	0.9	0	0	0	0	0
	68	2022	766153	2.7208e+07	2.64419e+07	1.81387e+07	16.5583	2.7771e+07	17.1395	1	1	1	1	1	0	0	0.714286	1	0	1	0	1	0.6	1	1	0	1	1	1	1	1	0	1	0	1	0	1	1	1	0	1	1	0	0.7	0	0	0	1	0.25
	68	2023	1.45109e+06	21642852	2.01918e+07	14428568	16.2759	2.29262e+07	16.9478	1	1	1	1	1	1	0	0.857143	0	0	1	1	1	0.6	1	0	0	1	1	1	1	1	0	1	1	1	1	0	1	0	1	0	0	0	0.6	0	0	0	0	0
C69	69	2008	843249	5.28854e+06	4.4453e+06	3.5257e+06	16.3319	6.08725e+06	15.6217	1	1	0	1	1	0	0	0.571429	1	0	1	1	0	0.6	1	0	0	1	1	0	1	1	1	1	1	1	1	0	1	0	0	1	1	0	0.65	0	0	0	1	0.25
	69	2009	796324	2.32112e+06	1.52479e+06	1.54741e+06	16.8343	3.0948e+06	14.9452	1	1	1	1	1	0	0	0.714286	1	1	1	1	1	1	1	1	0	1	1	1	1	1	0	1	0	1	0	1	1	1	1	1	1	1	0.8	0	0	0	1	0.25
	69	2010	1.15126e+06	2.75544e+06	1.60419e+06	1.83696e+06	16.5677	3.87832e+06	15.1709	1	1	1	1	1	0	0	0.714286	1	1	1	1	1	1	1	1	0	1	1	1	1	0	0	1	1	1	1	1	1	1	1	1	1	0	0.8	0	1	0	1	0.5
	69	2011	969441	1.66235e+07	1.5654e+07	1.10823e+07	16.2397	1.74651e+07	16.6757	1	1	0	1	1	0	0	0.571429	1	0	1	0	1	0.6	1	1	0	1	0	1	0	0	1	1	0	1	0	1	1	1	1	1	0	1	0.65	0	0	0	1	0.25
	69	2012	678831	1.1134e+08	1.10661e+08	7.42266e+07	16.2913	1.11205e+08	18.5269	1	1	1	1	0	0	1	0.714286	1	0	1	1	1	0.8	1	1	0	1	1	0	1	1	1	1	1	1	1	1	1	1	1	0	1	1	0.85	0	1	0	0	0.25
	69	2013	42010	7.90213e+07	7.89793e+07	5.26809e+07	16.728	7.8489e+07	18.1785	0	1	1	1	1	0	0	0.571429	0	1	0	1	1	0.6	1	1	0	1	1	1	0	0	1	1	1	0	1	1	1	0	1	1	1	0	0.7	0	0	0	1	0.25
	69	2014	144995	4.80846e+06	4.66347e+06	3.20564e+06	16.8721	4.91748e+06	15.4083	1	1	1	1	1	1	0	0.857143	1	1	0	1	1	0.8	1	0	1	1	1	1	1	0	1	1	1	0	1	1	1	0	1	1	1	1	0.8	1	0	0	1	0.5
	69	2015	1.59068e+06	7.22503e+07	7.06596e+07	4.81668e+07	17.0036	7.33046e+07	18.1101	1	1	1	1	1	0	0	0.714286	1	1	1	0	1	0.8	1	0	1	1	1	1	1	1	1	1	1	1	0	1	1	0	1	0	1	1	0.8	1	1	0	0	0.5
	69	2016	387921	1.85333e+07	1.81453e+07	1.23555e+07	16.8298	1.87837e+07	16.7485	1	1	0	1	1	0	0	0.571429	1	1	0	0	0	0.4	1	1	1	1	1	0	1	1	0	0	0	1	1	0	0	1	1	1	1	1	0.7	0	0	0	1	0.25
	69	2017	1.12805e+06	5.3717e+07	5.25889e+07	3.58113e+07	16.8893	5.44466e+07	17.8127	1	1	1	1	1	0	0	0.714286	1	1	0	1	1	0.8	1	1	1	0	1	1	1	1	1	0	0	1	0	0	0	1	1	1	1	0	0.65	0	0	0	1	0.25
	69	2018	677104	4.43626e+07	4.36855e+07	2.95751e+07	16.3612	4.47125e+07	17.6158	1	1	1	1	1	0	0	0.714286	1	0	1	1	1	0.8	1	1	1	0	1	1	1	1	0	1	0	1	0	0	1	1	1	0	0	1	0.65	0	0	0	0	0
	69	2019	1.24104e+06	4.19114e+06	2.95009e+06	2.79409e+06	16.8325	5.39272e+06	15.5006	1	1	0	1	1	0	0	0.571429	0	0	1	0	1	0.4	1	1	1	0	0	1	1	0	0	0	0	1	1	1	1	1	1	1	1	0	0.65	0	0	0	1	0.25
	69	2020	971621	1.79266e+07	1.69549e+07	1.1951e+07	16.8275	1.87609e+07	16.7473	1	1	1	0	1	1	0	0.714286	1	0	1	1	1	0.8	1	1	1	0	1	0	1	1	1	0	0	1	0	1	0	1	1	1	1	1	0.7	0	0	0	1	0.25
	69	2021	995994	1.22479e+07	1.12519e+07	8.16529e+06	16.4042	1.31477e+07	16.3918	1	1	1	1	1	0	0	0.714286	1	1	0	1	1	0.8	1	1	1	0	1	0	1	1	1	0	0	1	1	1	0	1	1	0	0	0	0.6	0	0	0	0	0
	69	2022	1.42878e+06	9.80403e+06	8.37525e+06	6.53602e+06	15.9809	1.11512e+07	16.2271	1	1	1	0	1	0	0	0.571429	1	0	1	1	1	0.8	1	0	1	1	1	0	0	1	1	0	0	1	1	1	1	1	1	1	1	1	0.75	1	0	0	1	0.5
	69	2023	680179	2.6775e+06	1.99732e+06	1.785e+06	15.5576	3.33329e+06	15.0195	1	1	1	1	1	0	0	0.714286	1	0	1	1	1	0.8	1	0	0	0	1	0	1	1	1	0	1	1	1	1	1	1	1	0	0	0	0.6	0	0	0	0	0
C70	70	2008	904948	2.97613e+06	2.07118e+06	1.98409e+06	16.9478	3.85289e+06	15.1643	1	1	0	1	1	0	0	0.571429	1	0	0	0	0	0.2	1	1	0	1	1	1	1	0	1	0	1	1	1	1	1	1	0	1	1	1	0.8	0	1	0	1	0.5
	70	2009	1.06516e+06	1.55079e+07	1.44427e+07	1.03386e+07	17.0151	1.64526e+07	16.616	0	1	1	0	1	0	0	0.428571	0	1	1	1	1	0.8	1	1	1	0	1	1	0	0	1	1	0	1	0	1	0	1	0	0	1	0	0.55	0	0	0	0	0
	70	2010	244982	1.14005e+08	1.1376e+08	7.60036e+07	16.6141	1.1342e+08	18.5466	1	1	1	1	0	0	0	0.571429	1	1	1	1	1	1	1	1	0	0	1	1	0	1	0	1	1	1	1	1	1	1	1	1	0	1	0.75	1	0	0	1	0.5
	70	2011	796324	8.122e+07	8.04237e+07	5.41467e+07	17.0304	8.14206e+07	18.2151	1	1	1	1	1	0	0	0.714286	1	0	1	0	0	0.4	1	1	0	0	1	1	1	1	0	1	1	1	1	1	1	1	0	1	0	0	0.7	0	0	0	1	0.25
	70	2012	766155	9.38781e+06	8.62165e+06	6.25854e+06	16.9947	1.00802e+07	16.1261	1	0	0	1	1	1	1	0.714286	0	0	0	0	0	0	1	0	0	0	1	1	1	0	1	1	1	1	1	0	1	1	1	0	1	1	0.7	0	0	0	0	0
	70	2013	971619	7.4449e+07	7.34774e+07	4.96327e+07	16.9491	7.48727e+07	18.1313	1	1	1	1	1	0	0	0.714286	1	0	0	1	0	0.4	1	0	0	0	1	1	1	0	1	1	0	1	1	0	1	1	1	1	1	1	0.7	1	0	0	1	0.5
	70	2014	1.65712e+06	2.33769e+06	680562	1.55846e+06	16.5851	3.96579e+06	15.1932	1	1	0	0	1	0	0	0.428571	1	0	1	1	0	0.6	1	1	0	0	1	0	1	1	1	1	1	0	0	0	1	1	1	0	0	0	0.55	0	0	0	0	0
	70	2015	1.54296e+06	7.21113e+07	7.05683e+07	4.80742e+07	16.7541	7.31192e+07	18.1076	1	1	0	1	1	0	0	0.571429	1	1	0	1	1	0.8	1	1	0	0	0	0	1	1	1	1	1	1	0	0	1	1	0	1	1	1	0.65	0	0	0	1	0.25
	70	2016	1.01566e+06	6.31932e+07	6.21775e+07	4.21288e+07	16.916	6.37424e+07	17.9704	1	1	0	1	1	0	0	0.571429	1	1	0	0	0	0.4	1	1	0	1	1	1	1	1	1	1	0	1	0	1	1	1	1	1	1	0	0.8	0	0	0	1	0.25
	70	2017	748298	1.70622e+07	1.63139e+07	1.13748e+07	16.3998	1.76812e+07	16.688	1	1	1	1	1	0	0	0.714286	1	0	1	1	1	0.8	1	1	1	1	1	1	1	1	1	1	1	1	0	1	1	1	0	0	0	1	0.8	0	0	0	0	0
	70	2018	1.03917e+06	1.33839e+07	1.23447e+07	8.92259e+06	16.5669	1.43183e+07	16.477	0	1	1	1	1	1	0	0.714286	0	1	1	1	1	0.8	1	1	1	1	1	0	1	1	1	1	1	0	1	1	0	1	0	1	1	0	0.75	1	1	0	1	0.75
	70	2019	1.66938e+06	9.64025e+06	7.97087e+06	6.42683e+06	16.0993	1.12275e+07	16.2339	1	1	1	0	1	0	0	0.571429	1	1	0	1	1	0.8	1	0	1	1	1	0	0	0	0	1	0	1	1	1	0	0	1	1	0	1	0.55	0	1	0	1	0.5
	70	2020	1.77952e+06	8.38898e+06	6.60946e+06	5.59265e+06	14.9071	1.00946e+07	16.1275	1	1	0	1	1	0	0	0.571429	1	0	1	0	0	0.4	1	0	1	1	1	0	0	0	0	1	1	1	0	1	1	0	1	0	1	0	0.55	0	0	0	0	0
	70	2021	1.22002e+06	2.74329e+06	1.52327e+06	1.82886e+06	15.9994	3.93453e+06	15.1853	1	1	1	1	1	0	0	0.714286	1	0	1	1	0	0.6	1	0	1	1	0	1	1	0	1	0	0	1	0	0	1	1	1	1	1	0	0.6	0	0	0	1	0.25
	70	2022	1.03543e+06	3.16326e+06	2.12783e+06	2.10884e+06	17.0917	4.16819e+06	15.243	1	1	1	0	1	0	0	0.571429	1	1	0	1	1	0.8	1	0	1	1	0	1	1	1	1	0	1	1	1	0	1	1	1	0	1	0	0.7	0	0	0	0	0
	70	2023	1.4242e+06	1.33261e+07	1.19019e+07	8.8841e+06	18.1841	1.46432e+07	16.4995	1	1	1	1	0	0	0	0.571429	1	1	1	0	1	0.8	1	1	1	1	1	0	0	1	1	1	1	1	1	1	1	1	1	1	1	1	0.9	1	1	0	1	0.75
C71	71	2008	1.21513e+06	1.02509e+08	1.01293e+08	6.83391e+07	15.0154	1.0297e+08	18.45	1	1	1	1	1	0	1	0.857143	1	1	0	0	1	0.6	1	1	1	1	1	0	0	1	1	1	0	1	0	1	1	1	1	1	1	0	0.75	0	0	0	1	0.25
	71	2009	919181	8.49502e+07	8.4031e+07	5.66335e+07	15.5718	8.52457e+07	18.261	1	1	0	0	1	1	0	0.571429	0	1	0	0	1	0.4	1	1	1	1	1	1	1	1	1	1	1	1	1	1	1	1	1	1	1	1	1	1	0	0	1	0.5
	71	2010	2.10896e+06	4.39414e+06	2.28518e+06	2.92943e+06	15.2301	6.45586e+06	15.6805	1	1	1	1	1	0	0	0.714286	1	1	1	0	1	0.8	1	1	1	1	1	1	1	1	0	1	0	1	0	1	1	1	1	0	0	1	0.75	0	0	0	0	0
	71	2011	1.64982e+06	7.81792e+07	7.65294e+07	5.21195e+07	16.0691	7.92491e+07	18.1881	1	1	1	1	1	0	0	0.714286	1	1	0	1	1	0.8	1	1	1	1	1	1	1	0	0	1	1	1	1	1	1	1	0	1	0	0	0.75	0	0	0	1	0.25
	71	2012	558357	2.33769e+06	1.77933e+06	1.55846e+06	15.4023	2.87501e+06	14.8716	1	1	1	1	1	0	0	0.714286	1	1	0	1	1	0.8	1	1	0	1	1	1	1	0	1	1	1	1	0	0	1	1	1	1	0	0	0.7	0	1	0	1	0.5
	71	2013	532767	7.58415e+07	7.53087e+07	5.0561e+07	15.2241	7.58195e+07	18.1439	1	1	1	1	1	0	0	0.714286	1	1	1	0	1	0.8	1	0	0	1	1	1	1	1	1	0	0	1	1	0	1	1	0	0	0	1	0.6	0	0	0	0	0
	71	2014	786136	6.69234e+07	6.61373e+07	4.46156e+07	16.3888	6.72177e+07	18.0234	1	1	1	1	1	0	0	0.714286	0	1	0	1	1	0.6	1	0	0	1	0	0	1	1	1	0	1	1	0	1	0	0	0	1	0	0	0.45	0	1	0	1	0.5
	71	2015	1.20952e+06	6.37345e+06	5.16393e+06	4.24897e+06	16.6128	7.5279e+06	15.8341	1	1	0	1	1	0	0	0.571429	1	0	0	0	0	0.2	1	1	0	1	0	1	0	1	1	0	0	1	1	1	0	0	1	0	1	1	0.6	0	0	0	0	0
	71	2016	1.54296e+06	5.84418e+06	4.30122e+06	3.89612e+06	16.625	7.33349e+06	15.808	1	1	1	1	1	0	0	0.714286	1	1	1	1	1	1	1	1	0	1	1	0	0	1	0	1	1	0	0	1	1	1	0	1	1	0	0.6	0	0	0	1	0.25
	71	2017	1.75059e+06	5.1054e+06	3.35481e+06	3.4036e+06	16.7864	6.80619e+06	15.7333	1	1	0	1	1	1	0	0.714286	1	1	0	0	1	0.6	1	1	0	1	1	1	1	1	0	1	1	1	1	1	1	0	1	0	1	0	0.75	0	0	0	0	0
	71	2018	318323	4.255e+06	3.93667e+06	2.83666e+06	16.7139	4.5401e+06	15.3285	1	1	1	1	1	0	0	0.714286	1	1	0	0	1	0.6	1	1	0	1	1	1	1	0	1	1	0	1	1	1	1	0	1	1	1	0	0.75	0	0	0	1	0.25
	71	2019	1.72254e+06	2.56151e+06	838969	1.70767e+06	16.7176	4.25293e+06	15.2631	1	1	0	1	1	0	0	0.571429	1	1	0	1	1	0.8	1	1	1	1	1	1	1	0	1	1	1	1	1	1	1	0	0	1	1	0	0.8	0	0	0	1	0.25
	71	2020	1.06265e+06	3.8801e+06	2.81745e+06	2.58674e+06	15.334	4.90685e+06	15.4061	1	1	0	1	0	1	0	0.571429	0	0	1	0	0	0.2	1	0	1	1	1	1	1	1	1	1	1	1	1	1	1	1	1	0	1	1	0.9	0	0	0	0	0
	71	2021	976264	1.76231e+07	1.66468e+07	1.17487e+07	14.9745	1.84643e+07	16.7313	1	1	1	1	1	0	0	0.714286	1	1	1	1	1	1	1	0	0	1	1	1	1	1	1	1	0	1	1	0	1	1	1	1	1	0	0.75	0	0	0	1	0.25
	71	2022	903912	1.16817e+08	1.15913e+08	7.78777e+07	14.6151	1.16865e+08	18.5765	1	1	1	0	1	0	0	0.571429	1	1	0	0	1	0.6	1	0	1	1	1	1	0	1	1	0	1	1	0	0	1	1	1	1	1	1	0.75	0	1	0	1	0.5
	71	2023	1.20976e+06	8.60782e+07	8.48685e+07	5.73855e+07	14.2557	8.6654e+07	18.2774	1	1	1	1	1	0	1	0.857143	1	1	1	0	1	0.8	1	0	1	1	1	1	0	1	1	0	0	1	1	1	1	1	1	1	1	0	0.75	0	0	0	1	0.25
C72	72	2008	1.62384e+06	8.07942e+06	6.45558e+06	5.38628e+06	16.4167	9.63278e+06	16.0807	1	1	0	1	1	0	0	0.571429	1	1	0	0	0	0.4	1	1	1	1	0	1	1	1	0	1	1	1	1	1	1	1	1	0	1	0	0.8	0	1	0	0	0.25
	72	2009	750299	7.93072e+07	7.85569e+07	5.28715e+07	17.726	7.9476e+07	18.191	1	1	1	0	1	0	0	0.571429	0	1	0	1	1	0.6	1	1	0	1	1	0	1	1	0	1	1	1	0	1	1	1	1	1	1	1	0.8	0	0	0	1	0.25
	72	2010	1.35577e+06	2.33769e+06	981914	1.55846e+06	17.7155	3.66663e+06	15.1148	1	1	1	0	1	0	0	0.571429	1	1	1	0	1	0.8	1	1	1	0	1	0	0	0	1	1	0	1	1	0	0	1	1	0	1	0	0.55	0	0	0	0	0
	72	2011	1.01506e+06	7.69695e+07	7.59545e+07	5.1313e+07	17.7047	7.74181e+07	18.1647	0	0	1	0	1	0	0	0.285714	1	1	0	1	1	0.8	1	1	0	0	1	1	0	1	1	1	1	1	0	1	0	1	1	1	1	1	0.75	0	0	0	1	0.25
	72	2012	1.20018e+06	6.80514e+07	6.68512e+07	4.53676e+07	17.6931	6.87486e+07	18.046	1	1	0	0	1	1	0	0.571429	1	1	1	1	1	1	1	1	0	0	1	1	1	1	1	1	1	1	1	1	1	1	0	0	1	0	0.75	0	0	0	0	0
	72	2013	230853	4.45825e+06	4.2274e+06	2.97217e+06	17.8317	4.65505e+06	15.3535	1	1	0	1	1	0	0	0.571429	1	1	0	0	1	0.6	1	1	0	0	1	1	0	1	1	1	0	0	0	1	1	0	0	1	1	0	0.55	0	0	0	1	0.25
	72	2014	1.38214e+06	1.00091e+07	8.62691e+06	6.6727e+06	17.287	1.13084e+07	16.2411	1	1	1	1	1	0	0	0.714286	1	1	0	0	0	0.4	1	0	1	1	1	1	1	0	1	1	1	1	1	1	1	1	1	1	0	0	0.8	0	0	0	1	0.25
	72	2015	1.00217e+06	3270960	2.26879e+06	2180640	18.1045	4.24209e+06	15.2606	1	1	1	1	1	0	0	0.714286	1	1	1	1	1	1	1	0	1	1	1	1	0	0	0	0	1	1	1	1	1	0	1	0	1	0	0.6	0	1	0	0	0.25
	72	2016	1.18875e+06	3.49182e+06	2.30307e+06	2.32788e+06	18.5552	4.64657e+06	15.3516	1	1	0	1	1	0	0	0.571429	0	1	0	1	1	0.6	1	1	1	1	1	1	1	0	0	0	0	1	1	0	1	1	1	1	0	1	0.7	0	1	0	1	0.5
	72	2017	787606	3.48935e+06	2.70174e+06	2.32623e+06	18.161	4.24589e+06	15.2615	1	1	1	0	1	0	0	0.571429	1	0	0	0	0	0.2	1	1	1	1	0	1	1	0	1	1	1	1	0	0	1	0	1	0	0	0	0.6	0	1	0	0	0.25
	72	2018	411635	3.95164e+06	3.54001e+06	2.63443e+06	17.0519	4.33159e+06	15.2814	1	1	1	0	1	0	0	0.571429	1	1	1	0	1	0.8	1	1	1	1	1	1	1	1	1	1	1	1	1	0	1	0	1	1	0	1	0.85	1	1	0	1	0.75
	72	2019	794747	1.9314e+07	1.85193e+07	1.2876e+07	15.7649	1.99627e+07	16.8094	1	1	0	1	0	1	0	0.571429	1	1	0	0	1	0.6	1	1	1	1	0	0	1	1	1	1	0	1	1	0	1	0	1	0	0	0	0.6	0	1	0	0	0.25
	72	2020	963344	1.2994e+08	1.28976e+08	8.66264e+07	18.6603	1.29952e+08	18.6827	1	1	1	0	1	0	0	0.571429	1	1	0	1	1	0.8	1	1	0	1	0	1	0	1	1	1	1	1	1	1	1	1	1	1	1	0	0.8	0	0	0	1	0.25
	72	2021	1.21092e+06	8.25703e+07	8.13594e+07	5.50469e+07	18.5513	8.31726e+07	18.2364	1	1	1	1	1	0	0	0.714286	1	1	1	1	1	1	1	0	0	1	1	1	1	1	1	1	1	0	0	1	1	1	1	0	1	1	0.75	1	1	0	0	0.5
	72	2022	319390	1.54936e+07	1.51742e+07	1.03291e+07	18.4422	1.56981e+07	16.5691	1	1	1	1	1	0	0	0.714286	0	1	0	0	1	0.4	1	0	0	1	1	1	1	1	0	1	0	0	1	0	0	1	1	0	1	0	0.55	1	1	0	0	0.5
	72	2023	1.66504e+06	7.57992e+07	7.41342e+07	5.05328e+07	18.3332	7.69016e+07	18.158	1	1	1	0	1	0	0	0.571429	0	1	0	1	1	0.6	1	1	1	1	1	1	1	1	0	1	1	1	1	0	0	1	0	1	1	1	0.8	0	1	0	1	0.5
C73	73	2008	2.06762e+06	2.33769e+06	270061	1.55846e+06	16.8994	4.37331e+06	15.291	1	1	1	1	1	0	0	0.714286	1	1	1	0	1	0.8	1	1	1	0	1	1	1	1	1	1	1	1	1	0	1	1	0	1	1	0	0.8	1	1	0	1	0.75
	73	2009	1.86004e+06	7.34616e+07	7.16015e+07	4.89744e+07	17.268	7.47745e+07	18.13	1	1	0	1	1	0	0	0.571429	1	1	0	1	1	0.8	1	1	1	0	1	1	0	1	1	1	0	1	0	0	1	0	1	0	1	0	0.6	0	0	0	0	0
	73	2010	903018	6.45435e+07	6.36404e+07	4.3029e+07	17.2586	6.49711e+07	17.9895	1	1	1	1	1	0	0	0.714286	1	1	1	1	1	1	1	0	1	0	1	1	1	0	1	0	1	1	1	1	1	1	1	1	1	0	0.75	0	0	0	1	0.25
	73	2011	1.04908e+06	1.05779e+07	9.52881e+06	7.05192e+06	17.2329	1.15425e+07	16.2615	1	1	0	1	1	1	0	0.714286	1	1	0	1	1	0.8	1	0	1	0	1	1	1	0	1	0	1	1	1	0	1	1	1	0	1	0	0.65	0	0	0	0	0
	73	2012	1.40899e+06	2.68357e+07	2.54267e+07	1.78905e+07	17.2085	2.80395e+07	17.1491	1	1	1	1	1	0	1	0.857143	1	1	0	1	1	0.8	1	1	1	0	1	1	1	1	1	0	0	1	0	1	1	1	1	1	1	0	0.75	0	0	0	1	0.25
	73	2013	931748	21806400	2.08747e+07	14537600	17.4275	2.2573e+07	16.9323	0	1	0	1	1	0	0	0.428571	0	1	1	0	1	0.6	1	0	1	1	1	1	1	0	1	0	1	1	1	1	1	1	1	0	0	1	0.75	0	0	0	0	0
	73	2014	971355	3.61566e+06	2.64431e+06	2.41044e+06	16.8254	4.5537e+06	15.3315	1	1	1	1	1	0	0	0.714286	1	1	0	1	0	0.6	1	1	0	1	0	0	0	0	1	0	1	1	1	1	1	1	1	1	1	1	0.7	0	0	0	1	0.25
	73	2015	1.15824e+06	3.52488e+06	2.36664e+06	2.34992e+06	16.7763	4.6491e+06	15.3522	1	1	1	0	1	0	0	0.571429	1	1	0	1	1	0.8	1	1	1	1	0	0	1	1	1	0	0	1	1	1	1	1	1	1	0	1	0.75	0	1	0	1	0.5
	73	2016	400339	3.6458e+06	3.24546e+06	2.43054e+06	17.076	4.01675e+06	15.206	1	1	1	1	1	0	0	0.714286	1	1	1	1	1	1	1	1	0	1	1	0	1	1	1	0	1	1	1	1	1	1	1	0	1	1	0.8	0	0	0	0	0
	73	2017	300152	2.23255e+07	2.20253e+07	1.48836e+07	17.2493	2.24613e+07	16.9273	1	1	1	1	1	0	0	0.714286	0	1	0	0	1	0.4	1	0	1	1	1	0	0	0	1	1	1	0	0	1	1	1	1	1	1	1	0.7	0	0	0	1	0.25
	73	2018	935492	4.18672e+06	3.25123e+06	2.79115e+06	17.2539	5.08501e+06	15.4418	1	1	1	1	1	0	0	0.714286	1	1	1	1	1	1	1	1	0	1	1	1	1	1	1	0	0	0	1	1	1	1	1	0	1	1	0.75	0	0	0	0	0
	73	2019	1.42608e+06	3.34707e+06	1.92099e+06	2.23138e+06	17.2005	4.73847e+06	15.3712	1	1	0	1	0	0	0	0.428571	1	1	0	1	1	0.8	1	0	1	1	1	1	1	0	1	0	1	0	1	1	1	1	1	1	1	1	0.8	0	0	0	1	0.25
	73	2020	1.66964e+06	3.93107e+06	2.26143e+06	2.62071e+06	17.1132	5.56003e+06	15.5311	1	1	1	1	1	1	0	0.857143	1	1	1	0	1	0.8	1	0	0	1	1	1	1	1	1	0	1	1	1	0	1	1	1	0	1	1	0.75	0	0	0	0	0
	73	2021	1.11611e+06	8.12802e+07	8.01641e+07	5.41868e+07	16.5937	8.17978e+07	18.2198	1	1	1	1	1	0	1	0.857143	1	0	0	1	0	0.4	1	1	0	1	1	1	0	0	1	0	0	1	0	0	0	1	1	1	1	1	0.6	0	0	0	1	0.25
	73	2022	1.5695e+06	8.1258e+07	7.96885e+07	5.4172e+07	16.0742	8.22259e+07	18.225	1	1	1	1	1	0	0	0.714286	1	1	1	1	0	0.8	1	0	1	1	1	0	1	0	1	0	1	1	1	1	0	1	1	0	1	1	0.7	0	0	0	0	0
	73	2023	913313	7.94536e+07	7.85403e+07	5.29691e+07	15.5546	7.97832e+07	18.1948	1	1	0	0	1	0	0	0.428571	0	0	0	0	0	0	1	1	0	1	0	0	1	1	1	1	1	1	1	0	1	1	1	1	1	1	0.8	0	0	0	1	0.25
C74	74	2008	908932	6.00747e+07	5.91658e+07	4.00498e+07	15.251	6.05407e+07	17.9188	1	0	1	1	1	0	0	0.571429	1	0	0	0	0	0.2	1	1	1	1	0	1	0	1	1	1	1	1	1	1	1	1	1	0	1	1	0.85	0	0	0	0	0
	74	2009	1.73415e+06	7.95326e+06	6.21911e+06	5.30218e+06	16.4301	9.61705e+06	16.079	1	1	1	1	1	0	0	0.714286	1	1	0	1	1	0.8	1	0	1	1	1	1	0	1	1	1	0	0	0	1	1	0	1	1	1	0	0.65	0	0	0	1	0.25
	74	2010	898960	2.55513e+06	1.65617e+06	1.70342e+06	16.2027	3.429e+06	15.0478	1	1	1	1	1	0	0	0.714286	1	1	0	1	1	0.8	1	0	1	1	1	1	1	1	1	1	1	0	1	1	1	1	1	0	1	1	0.85	0	0	0	0	0
	74	2011	1.28307e+06	2.30066e+06	1.01759e+06	1.53377e+06	16.9707	3.55769e+06	15.0846	1	1	1	0	1	0	0	0.571429	1	1	1	1	1	1	1	1	1	1	1	1	1	1	1	1	0	1	1	1	1	0	0	1	1	1	0.85	0	0	0	1	0.25
	74	2012	645339	3.5643e+06	2.91896e+06	2.3762e+06	15.7589	4.17906e+06	15.2456	1	1	0	1	1	0	0	0.571429	1	1	0	1	0	0.6	1	1	1	1	1	1	1	1	1	1	1	1	0	1	1	0	0	1	1	0	0.8	0	0	0	1	0.25
	74	2013	1.38605e+06	4.14189e+06	2.75584e+06	2.76126e+06	16.7489	5.48778e+06	15.518	1	1	0	1	1	0	0	0.571429	0	1	0	1	0	0.4	1	0	1	1	1	1	1	1	1	1	1	1	1	0	1	1	1	0	1	0	0.8	0	0	0	0	0
	74	2014	748317	6.31564e+06	5.56732e+06	4.21043e+06	16.6111	7.01265e+06	15.7632	0	1	0	0	1	1	0	0.428571	1	0	1	0	0	0.4	1	1	1	1	0	1	1	0	1	1	0	1	1	0	1	1	0	1	1	0	0.7	0	0	0	1	0.25
	74	2015	1.23085e+06	2.5051e+06	1.27425e+06	1.67006e+06	16.9768	3.70881e+06	15.1262	1	1	1	1	1	0	0	0.714286	1	1	0	0	0	0.4	1	1	0	1	1	0	1	0	1	1	1	1	1	1	1	0	1	1	0	0	0.7	0	1	0	1	0.5
	74	2016	255848	4.13776e+06	3.88192e+06	2.75851e+06	17.0173	4.3617e+06	15.2884	1	1	1	1	1	0	0	0.714286	1	0	0	0	1	0.4	1	0	0	1	1	0	1	1	1	1	0	1	0	1	1	0	1	0	1	0	0.6	0	0	0	0	0
	74	2017	1.40709e+06	3.24149e+06	1.8344e+06	2.161e+06	16.8133	4.61482e+06	15.3448	1	1	1	1	1	0	1	0.857143	0	1	1	1	0	0.6	1	1	0	1	0	1	0	1	1	1	1	1	1	1	1	0	1	1	1	1	0.8	0	0	0	1	0.25
	74	2018	951315	3.91743e+06	2.96612e+06	2.61162e+06	16.6866	4.83338e+06	15.3911	1	1	1	1	1	0	0	0.714286	0	1	0	0	0	0.2	1	1	1	1	1	1	1	1	1	1	1	1	1	1	1	1	1	1	0	0	0.9	0	0	0	1	0.25
	74	2019	1.4267e+06	7.56896e+07	7.42629e+07	5.04597e+07	17.1061	7.65561e+07	18.1535	1	1	0	0	1	0	0	0.428571	1	1	0	0	1	0.6	1	0	1	0	1	1	0	1	0	1	0	1	1	1	1	1	0	0	1	1	0.65	0	0	0	0	0
	74	2020	1.84084e+06	7.56647e+07	7.38239e+07	5.04432e+07	16.6514	7.69426e+07	18.1586	1	1	1	1	0	0	0	0.571429	1	1	1	1	1	1	1	1	1	0	1	1	0	1	0	1	1	1	0	1	1	1	1	1	1	0	0.75	0	0	0	1	0.25
	74	2021	1.45431e+06	7.35528e+07	7.20985e+07	4.90352e+07	16.3815	7.44622e+07	18.1258	1	1	0	0	1	0	0	0.428571	1	1	0	1	1	0.8	1	1	1	0	0	0	1	1	1	1	1	1	1	1	0	1	1	0	1	1	0.75	0	0	0	0	0
	74	2022	740981	5.50688e+07	5.43278e+07	3.67125e+07	16.1116	5.54044e+07	17.8302	1	1	1	1	1	0	0	0.714286	1	1	0	0	1	0.6	1	0	1	0	1	0	1	1	1	1	0	1	1	1	0	1	1	0	1	0	0.65	0	0	0	0	0
	74	2023	1.40644e+06	8.07081e+06	6.66437e+06	5.38054e+06	16.1116	9.4084e+06	16.0571	1	1	1	1	1	1	0	0.857143	1	1	1	1	1	1	1	1	1	0	1	0	1	0	1	0	1	0	0	0	1	1	1	1	1	1	0.65	0	1	0	1	0.5
C75	75	2008	909412	2.30785e+06	1.39843e+06	1.53856e+06	15.9002	3.19389e+06	14.9767	1	1	1	1	1	0	0	0.714286	0	1	0	0	1	0.4	1	0	1	0	1	1	1	0	1	0	0	0	1	0	1	1	1	0	1	0	0.55	0	1	0	0	0.25
	75	2009	1.48121e+06	2.53133e+06	1.05011e+06	1.68755e+06	17.3211	3.9834e+06	15.1976	1	1	1	0	1	0	0	0.571429	1	1	0	1	0	0.6	1	0	1	0	1	1	0	0	1	0	1	1	0	0	1	1	1	1	1	1	0.65	0	0	0	1	0.25
	75	2010	843487	4.71099e+06	3.86751e+06	3.14066e+06	16.7997	5.51413e+06	15.5228	1	1	0	1	1	0	0	0.571429	1	0	1	1	1	0.8	1	1	1	1	1	1	0	1	1	0	1	1	1	1	1	1	0	0	1	1	0.8	0	0	0	0	0
	75	2011	1.66089e+06	4.90839e+06	3.24749e+06	3.27226e+06	17.2402	6.52156e+06	15.6906	1	1	0	0	1	0	0	0.428571	1	1	0	1	1	0.8	1	1	0	1	1	1	1	0	1	0	0	1	0	1	1	0	1	1	1	0	0.65	1	1	0	1	0.75
	75	2012	1.22476e+06	8.4469e+06	7.22214e+06	5.63127e+06	17.2418	9.60141e+06	16.0774	1	1	0	1	1	0	0	0.571429	0	1	1	0	1	0.6	1	1	0	1	0	1	1	0	1	0	1	1	1	1	1	0	0	1	1	1	0.7	0	0	0	1	0.25
	75	2013	1.22203e+06	2.70325e+06	1.48121e+06	1.80216e+06	17.2366	3.89676e+06	15.1757	1	1	1	1	1	0	1	0.857143	1	1	0	0	1	0.6	1	1	0	0	0	0	1	0	1	1	1	1	0	1	1	0	1	1	1	1	0.65	0	0	0	1	0.25
	75	2014	428873	2.96109e+06	2.53222e+06	1.97406e+06	16.2161	3.36534e+06	15.029	1	1	1	1	1	0	0	0.714286	1	1	0	1	0	0.6	1	1	1	1	1	0	1	1	1	0	0	1	1	1	0	1	1	1	1	0	0.75	0	1	0	1	0.5
	75	2015	779723	3.97259e+06	3.19286e+06	2.64839e+06	16.2533	4.71779e+06	15.3669	1	1	1	1	1	0	0	0.714286	1	1	1	0	1	0.8	1	0	1	0	1	0	1	1	1	0	1	1	0	1	1	1	0	0	1	1	0.65	0	0	0	0	0
	75	2016	1.12598e+06	2.86796e+06	1.74198e+06	1.91198e+06	16.5419	3.96494e+06	15.193	1	1	0	1	1	0	0	0.571429	0	1	0	1	0	0.4	1	0	0	0	1	1	1	1	0	1	0	1	1	1	1	1	1	1	0	1	0.7	0	0	0	1	0.25
	75	2017	992780	8.70309e+07	8.60381e+07	5.80206e+07	16.5457	8.73843e+07	18.2858	1	1	0	0	1	1	0	0.571429	1	1	0	0	1	0.6	1	1	0	0	1	1	0	1	0	1	1	0	0	1	1	1	1	1	1	1	0.7	0	1	0	1	0.5
	75	2018	2.07548e+06	8.69448e+07	8.48693e+07	5.79632e+07	16.3633	8.83736e+07	18.2971	1	1	0	0	1	0	0	0.428571	1	1	1	1	1	1	1	1	1	0	1	1	0	1	1	1	1	0	1	1	1	1	0	1	1	0	0.75	1	1	0	1	0.75
	75	2019	508364	8.17424e+07	8.1234e+07	5.44949e+07	16.6524	8.16533e+07	18.218	1	1	0	1	1	0	0	0.571429	1	1	0	0	1	0.6	1	1	0	0	1	1	1	0	1	1	1	1	0	0	1	1	0	0	0	1	0.6	0	0	0	0	0
	75	2020	1.48539e+06	6.5253e+07	6.37676e+07	4.3502e+07	15.1793	6.62536e+07	18.009	1	1	1	0	1	0	0	0.571429	1	0	0	0	1	0.4	1	0	1	0	1	1	0	1	1	1	0	1	1	0	1	0	1	1	1	1	0.7	0	1	0	1	0.5
	75	2021	2.0748e+06	9.58463e+06	7.50983e+06	6.38975e+06	16.1087	1.15747e+07	16.2643	0	1	1	1	1	0	0	0.571429	1	1	1	0	0	0.6	1	0	1	0	1	0	0	1	1	0	1	1	1	1	1	0	0	1	1	1	0.65	0	0	0	1	0.25
	75	2022	900258	3.33646e+06	2.4362e+06	2.2243e+06	17.0381	4.20594e+06	15.252	1	1	1	1	0	0	1	0.714286	1	1	0	1	1	0.8	1	1	1	1	1	1	0	1	1	0	1	1	1	1	1	1	1	1	0	0	0.8	0	1	0	1	0.5
	75	2023	1.44252e+06	2.92162e+06	1.4791e+06	1.94775e+06	17.9675	4.33244e+06	15.2816	1	0	0	0	1	0	0	0.285714	1	0	0	0	0	0.2	1	0	1	1	1	0	1	0	1	0	0	1	0	1	1	1	1	1	1	1	0.7	0	0	0	1	0.25
C76	76	2008	804789	7.25961e+06	6.45482e+06	4.83974e+06	18.4575	8.00582e+06	15.8957	1	1	1	1	1	0	0	0.714286	0	1	0	1	1	0.6	1	0	1	1	1	1	1	1	1	0	1	1	1	1	1	1	0	0	1	1	0.8	0	0	0	0	0
	76	2009	591259	4.06923e+06	3.47797e+06	2.71282e+06	17.9896	4.62663e+06	15.3473	1	1	1	1	1	0	0	0.714286	1	1	1	0	1	0.8	1	1	1	0	1	1	1	1	1	1	1	1	0	0	1	1	1	1	0	1	0.8	0	1	0	1	0.5
	76	2010	1.18481e+06	1.06761e+07	9.49127e+06	7.11739e+06	19.1153	1.17747e+07	16.2815	1	1	1	1	1	0	0	0.714286	1	1	0	1	1	0.8	1	1	1	1	1	0	1	1	1	1	1	0	0	0	1	0	1	1	1	1	0.75	0	1	0	1	0.5
	76	2011	898829	2.66455e+06	1.76572e+06	1.77637e+06	17.909	3.53749e+06	15.0789	1	1	1	1	1	0	0	0.714286	1	0	0	1	0	0.4	1	1	0	1	1	1	1	0	1	1	1	0	1	1	1	0	0	0	1	0	0.65	1	1	1	0	0.75
	76	2012	1.00652e+06	3.01909e+06	2.01257e+06	2.01273e+06	17.4553	3.99638e+06	15.2009	1	1	0	1	1	1	0	0.714286	1	1	1	0	1	0.8	1	1	0	1	0	1	1	1	1	1	0	1	0	1	1	1	1	1	0	1	0.75	0	0	0	1	0.25
	76	2013	555989	3.95726e+06	3.40127e+06	2.63817e+06	18.8865	4.48046e+06	15.3152	1	1	1	1	1	0	0	0.714286	1	1	0	1	1	0.8	1	1	0	1	1	0	1	1	0	1	0	1	1	1	1	1	1	1	1	1	0.8	0	1	0	1	0.5
	76	2014	338082	2.92708e+06	2.58899e+06	1.95138e+06	18.6122	3.24144e+06	14.9915	1	1	1	1	1	0	0	0.714286	1	1	1	1	1	1	1	1	1	1	1	1	1	0	0	1	0	1	0	1	1	1	0	1	1	0	0.7	0	1	0	1	0.5
	76	2015	1.12956e+06	1.17507e+08	1.16378e+08	7.83381e+07	17.6718	1.17775e+08	18.5843	1	1	1	1	1	0	0	0.714286	1	1	0	1	1	0.8	1	0	1	0	1	1	1	1	1	0	0	1	1	1	0	1	1	1	0	1	0.7	0	1	0	1	0.5
	76	2016	1.34375e+06	1.17465e+08	1.16121e+08	7.83097e+07	18.9636	1.17945e+08	18.5857	1	1	1	0	1	0	0	0.571429	1	1	0	0	0	0.4	1	0	1	0	0	0	0	1	1	0	1	1	0	0	1	1	0	1	1	1	0.55	1	1	0	1	0.75
	76	2017	237847	1.07703e+08	1.07465e+08	7.18021e+07	19.1788	1.07157e+08	18.4898	1	1	1	1	1	0	0	0.714286	0	0	0	0	1	0.2	1	1	1	0	1	1	0	0	1	0	1	1	1	0	1	1	0	1	1	0	0.65	0	0	0	1	0.25
	76	2018	925004	8.62e+07	8.5275e+07	5.74667e+07	19.9132	8.64921e+07	18.2756	1	1	1	0	1	0	0	0.571429	1	0	0	0	1	0.4	1	1	1	0	1	1	1	1	1	0	1	1	0	1	1	1	1	1	1	1	0.85	0	0	0	1	0.25
	76	2019	1.91158e+06	1.14166e+07	9.50498e+06	7.61103e+06	19.4568	1.32313e+07	16.3981	1	1	0	1	1	0	0	0.571429	1	1	1	0	1	0.8	1	1	1	0	0	0	0	1	1	1	1	1	1	1	1	0	0	1	1	0	0.65	0	1	0	1	0.5
	76	2020	1.33526e+06	4.75447e+06	3.4192e+06	3.16964e+06	17.9243	6.04549e+06	15.6148	1	1	0	1	1	0	1	0.714286	1	1	0	1	1	0.8	0	1	1	0	1	1	1	1	1	1	0	1	0	0	1	0	0	0	0	1	0.55	0	0	0	0	0
	76	2021	1.69059e+06	3.12017e+06	1.42958e+06	2.08011e+06	17.75	4.77581e+06	15.3791	1	1	1	0	1	0	0	0.571429	1	0	0	1	1	0.6	0	0	1	0	1	1	1	1	1	1	0	0	1	0	1	0	0	1	1	1	0.6	0	1	0	1	0.5
	76	2022	1.05286e+06	8.16918e+06	7.11632e+06	5.44612e+06	17.5757	9.15506e+06	16.0298	1	1	1	1	1	1	0	0.857143	1	1	1	0	1	0.8	0	0	1	0	1	0	0	0	1	1	0	0	0	1	1	0	0	1	0	0	0.35	0	0	0	1	0.25
	76	2023	901660	2.50528e+06	1.60362e+06	1.67019e+06	17.4015	3.38219e+06	15.034	1	1	0	1	1	1	0	0.714286	1	1	0	0	1	0.6	0	0	1	0	1	1	1	1	0	1	1	1	0	1	1	1	0	0	0	1	0.6	0	0	0	0	0
C77	77	2008	685929	1.3214e+07	1.25281e+07	8.80935e+06	18.6655	1.3799e+07	16.4401	1	1	1	0	1	0	0	0.571429	1	1	0	0	1	0.6	0	0	0	0	1	1	0	1	1	1	0	1	0	1	1	1	0	1	0	1	0.55	0	0	0	1	0.25
	77	2009	472955	2.91262e+06	2.43967e+06	1.94175e+06	18.2055	3.36098e+06	15.0277	0	1	1	1	1	0	0	0.571429	0	1	0	1	1	0.6	0	1	1	1	0	0	1	1	0	1	0	1	1	1	1	1	1	1	1	1	0.75	0	0	0	1	0.25
	77	2010	704039	3.0102e+06	2.30616e+06	2.0068e+06	19.0963	3.68726e+06	15.1204	1	1	1	1	1	1	0	0.857143	1	1	0	0	1	0.6	0	1	0	1	0	1	1	1	1	1	0	1	0	1	1	1	1	1	0	1	0.7	0	0	0	1	0.25
	77	2011	599445	3.86828e+06	3.26883e+06	2.57885e+06	18.5948	4.43527e+06	15.3051	1	1	0	0	1	0	0	0.428571	1	0	1	0	0	0.4	0	1	1	1	1	0	1	1	0	1	1	1	1	1	0	1	1	1	1	1	0.8	0	1	0	1	0.5
	77	2012	271913	2.91872e+06	2.64681e+06	1.94582e+06	17.9093	3.16746e+06	14.9684	1	1	1	1	0	0	0	0.571429	1	1	0	0	0	0.4	0	1	0	1	1	0	1	0	0	1	1	1	0	1	1	1	1	1	1	0	0.65	0	1	0	1	0.5
	77	2013	269795	1.44441e+08	1.44171e+08	9.62941e+07	18.831	1.4366e+08	18.783	0	1	1	1	1	0	0	0.571429	1	1	1	1	1	1	0	0	1	1	1	0	1	0	1	0	0	1	1	0	1	1	1	1	1	1	0.65	0	0	0	1	0.25
	77	2014	327532	1.44425e+08	1.44097e+08	9.6283e+07	18.6997	1.43701e+08	18.7832	1	1	1	0	1	0	0	0.571429	1	1	1	1	0	0.8	0	0	0	1	0	0	1	1	1	0	1	0	0	1	1	0	1	1	1	1	0.55	0	0	0	1	0.25
	77	2015	708174	1.36052e+08	1.35344e+08	9.07014e+07	18.2841	1.35767e+08	18.7265	1	1	0	1	1	0	0	0.571429	1	0	0	1	0	0.4	0	1	0	1	0	0	1	1	1	1	0	0	1	1	1	0	1	0	1	0	0.55	0	0	0	0	0
	77	2016	499018	1.12786e+08	1.12287e+08	7.5191e+07	19.4357	1.12463e+08	18.5381	1	1	1	1	1	1	0	0.857143	0	1	1	0	1	0.6	0	0	1	0	1	0	1	0	1	1	0	1	0	1	1	1	1	1	1	1	0.65	0	0	0	1	0.25
	77	2017	704587	1.17197e+07	1.10151e+07	7.81316e+06	18.8349	1.23341e+07	16.3279	1	1	1	0	1	0	0	0.571429	1	0	1	0	0	0.4	0	1	1	1	1	1	0	1	1	1	0	1	1	0	1	1	1	0	1	1	0.75	0	1	0	0	0.25
	77	2018	680251	4.56052e+06	3.88027e+06	3.04034e+06	19.7681	5.2027e+06	15.4647	1	1	1	1	1	0	0	0.714286	1	1	0	1	1	0.8	0	1	1	0	1	1	0	1	0	1	1	0	0	1	1	1	1	1	1	1	0.7	0	1	0	1	0.5
	77	2019	906961	5.96933e+06	5.06237e+06	3.97955e+06	18.6655	6.82634e+06	15.7363	1	1	1	1	1	0	0	0.714286	1	1	0	1	0	0.6	0	1	1	0	1	1	1	1	0	0	1	1	1	1	1	0	1	0	1	1	0.7	0	0	0	0	0
	77	2020	381514	7.78604e+06	7.40453e+06	5.1907e+06	18.4992	8.10823e+06	15.9084	1	1	0	0	1	0	0	0.428571	1	0	0	0	0	0.2	0	0	1	0	1	1	1	1	1	0	1	1	0	0	1	0	1	1	1	1	0.65	0	0	0	1	0.25
	77	2021	626400	6.01733e+06	5.39093e+06	4.01156e+06	18.2344	6.59547e+06	15.7019	1	1	1	1	1	0	0	0.714286	1	1	1	1	0	0.8	0	0	0	1	0	1	0	1	1	1	1	0	1	1	1	1	1	0	1	1	0.65	0	1	0	0	0.25
	77	2022	642129	1.29395e+07	1.22974e+07	8.62635e+06	17.9697	1.3483e+07	16.4169	1	0	1	1	1	0	1	0.714286	1	1	0	0	0	0.4	0	1	0	1	1	1	1	1	1	1	0	1	0	1	0	1	1	1	1	1	0.75	1	1	0	1	0.75
	77	2023	462507	2.60808e+06	2.14557e+06	1.73872e+06	17.7049	3.04828e+06	14.9301	1	1	0	0	1	0	0	0.428571	0	0	1	0	0	0.2	0	1	0	0	1	1	0	1	1	0	1	1	1	1	0	1	1	1	0	0	0.6	0	0	0	1	0.25
C78	78	2008	702476	2.99589e+06	2.29341e+06	1.99726e+06	19.6402	3.6715e+06	15.1161	1	1	1	1	1	0	0	0.714286	1	1	0	1	0	0.6	0	0	1	1	1	0	0	0	1	0	1	0	0	1	1	1	1	1	1	1	0.6	0	0	0	1	0.25
	78	2009	732745	3.76952e+06	3.03678e+06	2.51302e+06	16.7072	4.46957e+06	15.3128	1	1	1	0	1	1	0	0.714286	1	1	1	1	1	1	0	0	1	1	1	0	1	0	1	0	1	1	1	1	1	1	1	1	0	0	0.65	0	0	0	1	0.25
	78	2010	249323	2.91064e+06	2.66131e+06	1.94042e+06	19.3735	3.13701e+06	14.9588	1	1	1	0	1	0	0	0.571429	1	1	1	1	1	1	1	1	1	1	1	1	0	1	1	0	0	0	0	1	0	1	1	1	1	1	0.7	0	0	0	1	0.25
	78	2011	247677	1.02661e+08	1.02413e+08	6.84406e+07	18.2298	1.02161e+08	18.4421	0	1	1	0	1	0	0	0.428571	1	1	1	1	1	1	1	1	1	1	1	1	1	1	1	0	0	1	1	1	0	1	1	1	1	1	0.85	0	0	0	1	0.25
	78	2012	483422	1.02568e+08	1.02084e+08	6.83785e+07	16.7682	1.02303e+08	18.4434	1	1	0	0	1	0	0	0.428571	1	0	0	1	0	0.4	1	1	1	1	0	0	1	1	1	0	0	1	0	1	0	0	0	1	1	0	0.55	0	0	0	1	0.25
	78	2013	697957	9.8406e+07	9.7708e+07	6.5604e+07	18.9678	9.8384e+07	18.4044	1	1	1	1	1	0	0	0.714286	1	0	0	0	0	0.2	1	1	1	1	1	1	0	1	0	1	0	0	0	1	1	0	0	0	1	1	0.6	0	0	0	0	0
	78	2014	898725	7.24347e+07	7.1536e+07	4.82898e+07	18.1914	7.28007e+07	18.1032	1	1	1	1	1	0	0	0.714286	1	1	1	1	1	1	1	1	1	1	1	0	1	1	0	1	1	1	1	1	1	1	1	1	0	0	0.8	0	1	0	1	0.5
	78	2015	1.18657e+06	1.19518e+07	1.07653e+07	7.96788e+06	18.8945	1.3043e+07	16.3838	1	1	1	1	1	0	0	0.714286	0	1	1	0	0	0.4	1	1	1	1	1	1	1	0	1	1	1	1	0	0	1	1	1	0	1	1	0.8	1	1	0	0	0.5
	78	2016	992872	4.30667e+06	3.3138e+06	2.87111e+06	19.28	5.26105e+06	15.4758	0	1	0	0	0	0	0	0.142857	1	0	1	0	0	0.4	1	1	0	1	1	0	0	1	1	1	0	1	0	0	1	1	0	1	0	0	0.55	0	0	0	1	0.25
	78	2017	1.19484e+06	3.80565e+06	2.6108e+06	2.5371e+06	18.9366	4.96417e+06	15.4178	1	1	1	1	1	0	1	0.857143	1	1	0	0	0	0.4	1	1	0	1	1	1	0	1	1	1	0	0	1	0	0	1	1	0	0	1	0.6	0	0	0	0	0
	78	2018	439656	6.48952e+06	6.04987e+06	4.32635e+06	16.3524	6.87885e+06	15.744	1	1	1	1	1	1	0	0.857143	1	1	1	1	0	0.8	1	0	1	1	1	1	1	1	1	0	1	1	0	1	1	1	1	1	0	1	0.8	0	1	0	1	0.5
	78	2019	553361	6.06319e+06	5.50983e+06	4.04213e+06	18.6248	6.56849e+06	15.6978	1	1	1	1	1	0	0	0.714286	1	1	1	0	1	0.8	1	0	1	1	1	1	1	1	1	0	0	1	1	1	1	1	0	0	1	1	0.75	1	1	0	0	0.5
	78	2020	1.35102e+06	1.11209e+07	9.76985e+06	7.41391e+06	19.7681	1.23813e+07	16.3317	1	1	1	1	1	0	0	0.714286	1	1	1	1	1	1	1	1	1	1	0	0	1	1	0	0	0	0	0	1	1	1	1	1	0	0	0.55	0	0	0	1	0.25
	78	2021	288627	3.49394e+06	3.20531e+06	2.32929e+06	19.3493	3.75509e+06	15.1386	1	1	1	0	1	0	0	0.571429	1	1	1	0	1	0.8	1	0	1	1	1	1	1	0	0	0	1	1	1	1	0	1	1	0	1	1	0.7	0	1	0	0	0.25
C79	79	2008	499997	3.64592e+06	3.14592e+06	2.43061e+06	16.1441	4.1158e+06	15.2303	1	1	1	1	1	0	0	0.714286	1	1	0	0	0	0.4	1	1	1	1	0	1	1	1	1	0	0	1	0	0	0	1	1	1	1	1	0.7	0	1	0	1	0.5
	79	2009	348874	3.6094e+06	3.26052e+06	2.40627e+06	16.3824	3.92952e+06	15.184	0	1	0	1	1	0	0	0.428571	0	1	1	0	0	0.4	1	0	1	0	1	1	1	0	1	0	0	0	1	0	0	1	1	0	1	0	0.5	0	0	0	0	0
	79	2010	311801	3.47019e+06	3.15839e+06	2.31346e+06	16.3736	3.75452e+06	15.1385	1	1	1	1	1	0	0	0.714286	0	1	0	0	0	0.2	1	1	0	0	1	0	1	0	0	1	1	1	0	0	0	0	1	1	1	1	0.55	1	1	0	1	0.75
	79	2011	299539	2.2809e+06	1.98136e+06	1.5206e+06	16.6359	2.56169e+06	14.7562	1	1	1	1	1	0	0	0.714286	1	1	1	0	1	0.8	1	0	0	0	1	1	1	0	0	1	0	1	0	0	1	0	1	0	1	1	0.5	0	0	0	0	0
	79	2012	909329	8.24449e+06	7.33516e+06	5.49633e+06	16.8048	9.08733e+06	16.0224	1	1	0	0	1	1	0	0.571429	1	0	1	0	0	0.4	1	1	0	1	1	1	1	1	1	1	0	1	0	0	1	1	1	1	0	1	0.75	0	1	0	1	0.5
	79	2013	951854	8.68397e+07	8.58878e+07	5.78931e+07	17.0953	8.71538e+07	18.2832	0	1	1	1	1	0	0	0.571429	1	1	0	1	0	0.6	1	0	1	1	1	0	0	1	1	1	1	0	0	1	1	1	1	1	0	0	0.65	1	1	0	1	0.75
	79	2014	705317	1.75059e+06	1.04527e+06	1.16706e+06	16.7813	2.43807e+06	14.7067	0	1	1	1	1	0	1	0.714286	0	1	1	1	0	0.6	1	1	1	1	0	1	0	1	1	1	0	1	0	1	1	1	0	1	0	1	0.7	0	0	0	1	0.25
	79	2015	463048	5.37976e+06	4.91671e+06	3.5865e+06	16.7222	5.80036e+06	15.5734	1	1	1	1	1	0	0	0.714286	1	1	1	0	1	0.8	1	0	1	1	1	1	1	1	1	1	0	0	0	1	1	1	1	0	0	1	0.7	1	1	0	0	0.5
	79	2016	953921	3.259e+06	2.30508e+06	2.17266e+06	16.6632	4.18232e+06	15.2464	1	1	0	0	1	0	0	0.428571	1	0	0	0	0	0.2	1	1	1	1	1	1	1	0	0	1	0	1	1	0	0	1	0	1	1	1	0.7	0	0	0	1	0.25
	79	2017	1.01727e+06	21642852	2.06256e+07	14428568	16.6041	2.24955e+07	16.9288	1	1	0	0	1	0	0	0.428571	1	0	1	0	0	0.4	1	1	1	1	1	0	1	1	0	0	0	1	1	0	1	1	1	1	1	0	0.7	0	1	0	1	0.5
	79	2018	1.05435e+06	3.15177e+07	3.04633e+07	2.10118e+07	14.38	3.23354e+07	17.2917	1	1	1	0	1	0	0	0.571429	1	1	1	1	1	1	1	1	1	1	1	1	1	1	1	0	1	1	1	0	1	1	1	0	1	1	0.85	1	0	0	0	0.25
	79	2019	774147	8.03572e+07	7.95831e+07	5.35715e+07	15.5426	8.0542e+07	18.2043	1	1	0	1	1	0	0	0.571429	1	0	1	1	0	0.6	1	1	1	1	1	1	1	1	1	0	0	1	1	0	1	0	1	1	1	0	0.75	0	1	0	1	0.5
	79	2020	548448	1.18373e+07	1.12888e+07	7.89153e+06	15.9477	1.22958e+07	16.3248	1	1	0	1	1	0	0	0.571429	1	0	0	1	0	0.4	1	1	1	0	1	0	0	0	1	0	0	0	1	1	1	0	1	0	1	1	0.55	1	1	0	0	0.5
	79	2021	516123	2.75135e+06	2.23522e+06	1.83423e+06	15.3677	3.24373e+06	14.9922	1	1	1	1	1	1	0	0.857143	1	1	1	1	1	1	1	1	1	0	1	1	0	0	1	1	1	1	1	1	1	1	1	1	1	0	0.8	1	1	0	1	0.75
	79	2022	919833	3.72825e+06	2.80842e+06	2.4855e+06	15.8671	4.61432e+06	15.3447	1	1	1	1	1	0	0	0.714286	0	1	0	1	1	0.6	1	1	1	1	0	1	1	1	1	0	0	1	0	1	1	0	1	0	1	1	0.7	0	1	0	0	0.25
	79	2023	629431	3.71672e+06	3.08728e+06	2.47781e+06	16.1199	4.31458e+06	15.2775	1	0	1	1	1	0	0	0.571429	1	1	1	1	0	0.8	1	1	1	1	1	0	1	1	0	0	0	1	1	1	1	1	1	1	1	0	0.75	0	0	0	1	0.25
C80	80	2008	447474	3.63929e+06	3.19182e+06	2.42619e+06	19.577	4.05708e+06	15.216	1	1	0	1	1	0	0	0.571429	1	0	0	1	0	0.4	1	1	0	1	1	1	1	1	0	1	0	0	1	1	0	1	1	1	1	1	0.75	0	0	0	1	0.25
	80	2009	376636	3.34789e+06	2.97125e+06	2.23192e+06	19.7825	3.69747e+06	15.1232	1	1	1	1	1	0	0	0.714286	1	0	0	0	0	0.2	1	1	0	1	0	1	1	1	0	1	1	1	0	1	1	1	1	1	1	0	0.75	0	0	0	1	0.25
	80	2010	836149	1.8932e+07	1.80959e+07	1.26213e+07	20.6167	1.96246e+07	16.7923	1	1	0	1	1	0	1	0.714286	1	1	1	0	1	0.8	1	0	1	1	0	1	0	1	0	1	0	1	0	1	0	1	1	1	1	1	0.65	0	0	0	1	0.25
	80	2011	1.01848e+06	9.69479e+07	9.59294e+07	6.46319e+07	19.8213	9.72547e+07	18.3928	1	1	0	1	1	0	0	0.571429	1	1	1	1	1	1	1	0	0	1	0	1	0	0	1	0	0	1	0	0	1	1	1	1	1	0	0.5	0	0	0	1	0.25
	80	2012	965520	3.34789e+06	2.38237e+06	2.23192e+06	19.9827	4.28207e+06	15.2699	1	1	1	0	1	0	0	0.571429	0	1	1	1	1	0.8	1	1	0	1	0	0	1	1	1	1	1	0	0	0	1	1	1	1	0	1	0.65	1	1	0	1	0.75
	80	2013	1.24028e+06	5.13425e+06	3.89397e+06	3.42283e+06	20.0502	6.32823e+06	15.6605	1	1	0	1	0	0	0	0.428571	1	1	1	1	1	1	1	1	0	1	0	1	0	0	1	0	0	1	1	0	1	1	1	0	1	0	0.55	1	1	0	0	0.5
	80	2014	1.39005e+06	3.73213e+06	2.34208e+06	2.48809e+06	17.168	5.08497e+06	15.4418	1	1	0	1	1	1	0	0.714286	1	1	1	1	1	1	1	1	0	1	0	1	1	0	1	1	1	1	0	1	1	1	1	1	1	1	0.8	0	1	0	1	0.5
	80	2015	1.02451e+06	1.22479e+07	1.12234e+07	8.16529e+06	16.7347	1.3176e+07	16.3939	1	1	1	1	1	0	0	0.714286	0	1	1	0	1	0.6	1	1	0	1	0	1	0	1	1	0	0	0	1	0	0	1	1	1	0	1	0.55	0	1	0	1	0.5
	80	2016	328178	1.8116e+07	1.77878e+07	1.20773e+07	16.3013	1.83102e+07	16.723	1	1	1	1	1	0	0	0.714286	1	1	1	1	1	1	1	1	0	1	0	1	0	1	1	1	0	1	1	1	0	0	1	1	1	0	0.65	0	0	0	1	0.25
	80	2017	1.89855e+06	7.07946e+07	6.8896e+07	4.71964e+07	15.868	7.21651e+07	18.0945	1	1	1	1	1	0	0	0.714286	1	1	1	1	1	1	1	0	0	0	1	0	1	1	1	0	1	1	0	0	1	0	1	0	1	1	0.55	1	1	0	0	0.5
	80	2018	1.85059e+06	1.04854e+07	8.63478e+06	6.99025e+06	14.3582	1.22463e+07	16.3207	1	1	0	1	1	0	0	0.571429	1	1	1	0	1	0.8	1	0	0	1	1	1	1	1	1	0	0	0	0	0	1	1	0	1	1	1	0.6	0	0	0	1	0.25
	80	2019	618279	3.73591e+06	3.11763e+06	2.4906e+06	16.2124	4.32256e+06	15.2794	0	1	1	1	1	0	1	0.714286	1	1	1	0	0	0.6	1	1	0	0	1	1	1	1	0	1	1	1	1	1	1	1	0	1	1	0	0.75	1	1	0	1	0.75
	80	2020	761538	3.97219e+06	3.21065e+06	2.64813e+06	16.4622	4.69934e+06	15.3629	1	1	1	1	1	0	0	0.714286	1	1	0	1	1	0.8	1	1	0	1	1	1	1	1	0	0	0	1	0	0	1	1	1	0	1	1	0.65	0	0	0	0	0
	80	2021	388900	3.9599e+06	3.571e+06	2.63994e+06	16.3949	4.31721e+06	15.2781	1	1	1	0	1	0	0	0.571429	0	0	0	0	0	0	1	1	1	1	1	0	1	1	1	0	1	0	0	0	1	1	1	1	1	1	0.75	0	1	0	1	0.5
	80	2022	716946	3.78227e+06	3.06533e+06	2.52152e+06	16.0813	4.46654e+06	15.3121	1	1	0	1	1	0	0	0.571429	1	1	1	0	0	0.6	1	0	1	1	1	1	0	1	1	1	1	1	0	1	0	1	1	0	1	0	0.7	0	1	0	0	0.25
	80	2023	706854	1.8491e+07	1.77842e+07	1.23273e+07	16.6068	1.90584e+07	16.763	1	1	1	0	1	1	0	0.714286	1	1	0	0	0	0.4	1	0	1	1	1	1	0	0	1	0	0	1	1	1	1	1	1	1	1	1	0.75	0	0	0	1	0.25
C81	81	2008	328047	6.78981e+06	6.46176e+06	4.52654e+06	18.4973	7.06615e+06	15.7708	1	1	0	1	1	0	0	0.571429	1	1	1	1	0	0.8	1	1	1	1	1	1	1	0	1	1	1	0	1	1	1	1	1	1	0	0	0.8	0	0	0	1	0.25
	81	2009	929550	9.46039e+07	9.36744e+07	6.30693e+07	18.5674	9.48395e+07	18.3677	1	1	1	0	1	0	0	0.571429	1	1	1	1	0	0.8	1	1	1	1	1	0	1	1	0	0	1	1	1	1	1	1	1	1	1	1	0.85	1	1	1	1	1
	81	2010	1.19234e+06	1.78139e+07	1.66216e+07	1.18759e+07	18.7828	1.88682e+07	16.753	1	1	1	0	1	0	0	0.571429	1	1	1	1	0	0.8	1	1	1	1	1	1	1	0	0	1	0	1	1	1	1	1	1	1	0	1	0.8	0	0	0	1	0.25
	81	2011	1.41041e+06	5.02663e+06	3.61622e+06	3.35108e+06	18.8724	6.39028e+06	15.6703	1	1	1	1	1	0	1	0.857143	1	1	1	1	1	1	1	1	1	1	1	1	1	1	1	0	1	0	1	1	1	1	1	1	1	0	0.85	0	0	0	1	0.25
	81	2012	1.93521e+06	4.0293e+06	2.09409e+06	2.6862e+06	19.0932	5.92118e+06	15.594	1	1	0	1	1	0	0	0.571429	1	1	0	0	1	0.6	1	0	1	1	1	1	1	1	0	0	0	1	0	1	1	1	1	0	1	1	0.7	1	1	1	0	0.75
	81	2013	1.03157e+06	9.64025e+06	8.60867e+06	6.42683e+06	19.36	1.05943e+07	16.1758	1	1	1	1	1	0	0	0.714286	0	1	1	0	1	0.6	1	0	0	1	1	1	1	0	1	1	1	1	1	0	0	1	1	1	1	1	0.75	0	0	0	1	0.25
	81	2014	270753	2.03776e+07	2.01069e+07	1.35851e+07	17.8097	2.04984e+07	16.8359	1	1	0	1	1	0	0	0.571429	1	1	1	0	1	0.8	1	0	0	0	1	0	0	0	1	0	1	1	0	0	0	1	1	0	0	0	0.35	0	0	0	0	0
	81	2015	409771	8.65298e+07	8.61201e+07	5.76866e+07	16.8821	8.63081e+07	18.2734	1	1	1	1	1	0	0	0.714286	1	1	0	1	1	0.8	1	1	1	1	1	1	0	0	1	1	0	0	1	0	1	1	0	1	1	1	0.7	1	1	1	1	1
	81	2016	434985	2.28347e+07	2.23998e+07	1.52232e+07	15.9546	2.31007e+07	16.9554	1	1	0	0	1	0	0	0.428571	0	1	1	0	1	0.6	1	1	1	0	1	1	1	1	0	0	1	0	0	1	1	1	1	0	1	1	0.7	0	1	1	0	0.5
	81	2017	1.31586e+06	3.41647e+06	2.10061e+06	2.27765e+06	15.027	4.69796e+06	15.3626	1	1	1	1	1	1	0	0.857143	1	1	1	0	1	0.8	1	1	1	1	0	0	1	1	0	1	1	0	1	0	0	1	0	1	1	0	0.6	0	0	0	1	0.25
	81	2018	460597	4.05048e+06	3.58988e+06	2.70032e+06	16.1545	4.47831e+06	15.3148	1	1	0	1	1	0	0	0.571429	1	0	1	1	0	0.6	1	1	1	1	1	1	1	1	0	0	0	0	0	1	1	1	1	1	1	1	0.75	0	0	0	1	0.25
	81	2019	632373	4.05048e+06	3.41811e+06	2.70032e+06	16.8137	4.64884e+06	15.3521	1	0	1	1	1	0	0	0.571429	1	1	0	1	1	0.8	1	1	1	0	0	1	1	1	0	1	0	1	1	0	1	1	0	0	0	1	0.6	0	0	0	0	0
	81	2020	848930	3.92971e+06	3.08078e+06	2.6198e+06	16.8157	4.74392e+06	15.3724	1	1	1	1	0	0	0	0.571429	1	1	1	1	0	0.8	1	1	1	0	0	0	1	1	1	0	0	1	0	0	1	1	0	1	1	0	0.55	1	1	1	1	1
	81	2021	840674	4.59393e+06	3.75326e+06	3.06262e+06	16.884	5.39513e+06	15.501	1	1	1	1	1	0	1	0.857143	1	1	1	0	1	0.8	1	0	1	0	1	1	1	0	1	0	0	0	0	0	1	1	1	0	1	1	0.55	0	0	0	0	0
	81	2022	870749	2.20796e+07	2.12088e+07	1.47197e+07	16.4243	2.27836e+07	16.9416	1	1	0	1	1	0	1	0.714286	1	1	1	0	1	0.8	1	1	1	1	1	0	1	0	1	1	0	1	1	0	1	1	0	1	1	0	0.7	0	0	0	1	0.25
	81	2023	943271	9.07944e+07	8.98511e+07	6.05296e+07	17.0283	9.10713e+07	18.3272	1	1	0	1	1	1	1	0.857143	0	1	0	0	1	0.4	1	0	1	1	0	1	1	1	1	1	0	1	0	1	1	1	1	0	1	1	0.75	1	1	0	0	0.5
C82	82	2008	509055	3.57828e+06	3.06922e+06	2.38552e+06	16.1277	4.05764e+06	15.2161	1	1	0	1	1	0	0	0.571429	1	1	1	0	1	0.8	1	1	1	0	0	0	1	1	1	0	1	0	1	1	0	1	1	1	1	0	0.65	1	1	1	1	1
	82	2009	968956	5.30348e+06	4.33453e+06	3.53565e+06	16.9216	6.22688e+06	15.6444	0	1	1	1	1	0	0	0.571429	0	0	0	0	0	0	1	0	1	0	0	1	1	1	1	0	0	0	0	1	0	1	1	1	1	1	0.6	0	0	0	1	0.25
	82	2010	1.1848e+06	5.07633e+06	3.89152e+06	3.38422e+06	14.4184	6.21565e+06	15.6426	1	1	1	1	1	0	0	0.714286	1	1	1	0	0	0.6	1	1	1	0	0	0	0	1	1	0	1	1	1	1	0	1	1	1	1	1	0.7	0	1	1	1	0.75
	82	2011	504722	4.13727e+06	3.63255e+06	2.75818e+06	14.6623	4.60827e+06	15.3434	1	1	1	1	1	0	0	0.714286	1	1	0	0	0	0.4	1	0	1	0	0	1	0	1	1	0	0	1	0	1	0	1	1	0	1	0	0.5	0	0	0	0	0
	82	2012	652541	4.5734e+06	3.92086e+06	3.04893e+06	14.4966	5.18798e+06	15.4619	1	1	0	1	1	0	0	0.571429	1	0	1	0	0	0.4	1	1	0	1	1	0	0	1	1	1	1	0	1	1	1	1	1	1	1	1	0.8	0	0	0	1	0.25
	82	2013	907602	1.11555e+08	1.10647e+08	7.43701e+07	14.5089	1.11646e+08	18.5308	1	1	0	1	1	0	0	0.571429	0	1	1	1	0	0.6	1	0	0	1	0	1	1	1	1	0	1	0	0	1	1	1	0	0	1	1	0.6	1	1	0	0	0.5
	82	2014	265711	1.25204e+07	1.22547e+07	8.34692e+06	16.633	1.26932e+07	16.3566	1	1	1	0	1	0	0	0.571429	1	1	1	1	1	1	1	1	0	1	1	1	1	0	1	0	0	0	1	1	1	1	1	1	1	1	0.75	0	0	0	1	0.25
	82	2015	1.02859e+06	5.04484e+06	4.01625e+06	3.36323e+06	15.2153	6.02932e+06	15.6121	1	1	1	1	1	0	0	0.714286	1	1	1	0	1	0.8	1	1	1	1	1	0	1	0	0	0	1	0	0	0	1	1	1	1	1	1	0.65	0	0	0	1	0.25
	82	2016	381514	4.21068e+06	3.82916e+06	2.80712e+06	13.7977	4.55884e+06	15.3326	1	1	0	1	1	0	0	0.571429	1	1	0	1	1	0.8	1	1	1	1	1	1	0	1	0	0	0	1	1	0	1	1	1	0	1	1	0.7	0	0	0	0	0
	82	2017	357019	4.20684e+06	3.84982e+06	2.80456e+06	12.38	4.53071e+06	15.3264	1	1	1	1	1	1	0	0.857143	1	1	1	1	1	1	1	1	1	1	1	1	0	1	1	0	0	1	1	1	1	1	1	1	1	1	0.85	0	0	0	1	0.25
	82	2018	834104	4.21632e+06	3.38222e+06	2.81088e+06	16.3269	5.01374e+06	15.4277	1	1	1	1	1	0	1	0.857143	0	1	1	1	1	0.8	1	1	1	1	1	0	1	1	0	1	0	1	1	1	1	1	1	0	0	1	0.75	0	0	0	0	0
	82	2019	582026	4.35799e+06	3.77597e+06	2.90533e+06	16.226	4.90414e+06	15.4056	1	1	1	1	1	0	0	0.714286	1	1	1	1	1	1	1	1	1	1	1	0	1	0	0	1	1	1	1	0	1	1	1	1	0	1	0.75	0	0	0	1	0.25
	82	2020	2.17905e+06	3.74864e+06	1.5696e+06	2.49909e+06	15.7706	5.88463e+06	15.5879	1	1	0	1	1	0	0	0.571429	1	1	0	0	1	0.6	1	1	1	0	1	0	1	0	1	0	0	1	0	1	0	1	1	0	1	1	0.6	1	1	1	0	0.75
	82	2021	1.87474e+06	9.60873e+07	9.42126e+07	6.40582e+07	16.1026	9.72504e+07	18.3928	1	1	0	1	1	0	0	0.571429	1	1	1	0	1	0.8	1	1	1	0	1	0	1	1	0	1	1	0	1	0	0	1	1	1	1	1	0.7	1	1	1	1	1
	82	2022	949682	1.02228e+07	9.27313e+06	6.81521e+06	16.0546	1.10913e+07	16.2217	1	1	1	1	1	0	0	0.714286	1	1	1	0	0	0.6	1	1	1	0	1	1	1	1	1	0	1	0	1	1	1	1	0	1	1	1	0.8	1	1	1	1	1
	82	2023	639774	6.09194e+06	5.45216e+06	4.06129e+06	16.1152	6.68281e+06	15.715	1	1	1	1	1	0	0	0.714286	1	1	0	0	0	0.4	1	0	1	0	1	1	1	0	1	0	0	1	1	0	1	1	1	0	1	1	0.65	1	1	1	0	0.75
C83	83	2008	1.43686e+06	5.20715e+06	3.77029e+06	3.47144e+06	22.2342	6.59575e+06	15.7019	1	1	0	1	1	0	0	0.571429	0	1	0	0	0	0.2	1	1	0	1	1	1	1	0	1	1	0	0	0	0	1	1	1	1	0	1	0.65	1	1	0	1	0.75
	83	2009	627405	3270960	2.64355e+06	2180640	22.3005	3.87005e+06	15.1688	1	1	0	1	1	0	0	0.571429	1	1	0	0	0	0.4	1	1	1	1	1	1	1	1	1	0	0	1	1	1	1	1	1	1	1	1	0.9	1	1	1	1	1
	83	2010	617806	1.44076e+07	1.37898e+07	9.60505e+06	22.3587	1.49162e+07	16.518	1	1	1	0	1	1	0	0.714286	1	1	1	1	1	1	1	1	0	1	1	1	1	1	0	0	0	1	0	1	1	1	1	0	1	1	0.7	0	0	0	0	0
	83	2011	998733	1.39669e+08	1.3867e+08	9.31127e+07	22.2838	1.39646e+08	18.7546	1	1	0	1	0	0	0	0.428571	1	1	1	1	1	1	1	1	0	1	1	1	1	1	0	1	0	0	1	0	1	1	1	1	0	0	0.65	0	0	0	1	0.25
	83	2012	1.11381e+06	1.01624e+07	9.0486e+06	6.77494e+06	22.39	1.11943e+07	16.2309	1	1	1	0	1	0	0	0.571429	1	1	0	1	1	0.8	1	1	1	1	1	1	0	0	1	0	1	1	0	1	1	1	1	1	0	0	0.7	0	0	0	1	0.25
	83	2013	481167	5.15348e+06	4.67231e+06	3.43565e+06	22.4855	5.59372e+06	15.5372	1	1	1	0	1	0	1	0.714286	0	1	1	1	1	0.8	1	1	1	1	0	1	0	0	1	0	0	1	1	1	1	1	1	0	1	0	0.65	0	0	0	0	0
	83	2014	317453	3.9311e+06	3.61365e+06	2.62074e+06	17.3237	4.21769e+06	15.2548	1	1	1	1	1	1	0	0.857143	1	1	0	0	1	0.6	1	1	1	1	1	0	1	1	1	1	1	0	0	0	0	1	1	1	1	0	0.7	0	0	0	1	0.25
	83	2015	380777	3.97472e+06	3.59394e+06	2.64981e+06	17.23	4.32385e+06	15.2797	1	1	0	1	1	0	0	0.571429	1	0	0	0	0	0.2	1	1	1	1	0	0	1	1	1	1	1	1	1	1	0	1	1	0	1	0	0.75	0	0	0	0	0
	83	2016	861220	3.78058e+06	2.91936e+06	2.52039e+06	17.1364	4.60808e+06	15.3433	1	1	1	1	1	0	0	0.714286	1	1	1	0	0	0.6	1	1	0	1	1	0	0	1	1	0	0	0	0	1	1	1	1	1	1	0	0.6	0	0	0	1	0.25
	83	2017	937276	2.82498e+06	1.88771e+06	1.88332e+06	17.0427	3.73493e+06	15.1332	0	1	0	1	1	0	0	0.428571	1	1	1	0	0	0.6	1	1	1	1	0	1	1	1	1	0	1	1	1	0	1	1	1	1	1	0	0.8	0	0	0	1	0.25
	83	2018	851954	4.8709e+06	4.01895e+06	3.24727e+06	15.8328	5.68128e+06	15.5527	1	1	0	1	1	1	0	0.714286	0	1	1	1	1	0.8	1	1	0	1	1	1	0	1	0	0	0	1	0	1	0	1	1	0	1	0	0.55	1	1	1	0	0.75
	83	2019	1.16231e+06	1.09406e+08	1.08244e+08	7.29373e+07	15.325	1.09765e+08	18.5139	1	1	0	1	1	0	0	0.571429	1	1	0	0	1	0.6	1	1	0	1	0	1	0	1	0	0	0	0	1	0	0	1	1	1	0	0	0.45	1	1	1	1	1
	83	2020	1.08705e+06	2.82498e+06	1.73793e+06	1.88332e+06	15.6643	3.88362e+06	15.1723	1	1	1	1	1	0	1	0.857143	1	1	1	0	1	0.8	1	1	1	1	1	1	1	1	0	0	1	1	0	1	1	1	1	0	1	0	0.75	1	1	1	0	0.75
	83	2021	639774	6.90348e+06	6.26371e+06	4.60232e+06	16.4169	7.48846e+06	15.8289	1	1	1	1	1	0	0	0.714286	1	1	1	1	1	1	1	1	1	1	1	1	1	1	1	0	0	0	1	0	1	1	1	1	0	0	0.7	0	0	0	1	0.25
	83	2022	1.41553e+06	4.81274e+06	3.39721e+06	3.20849e+06	16.2308	6.18302e+06	15.6373	1	1	1	1	1	0	0	0.714286	1	1	1	1	1	1	1	1	1	1	1	1	1	1	1	1	0	1	0	1	1	1	1	1	1	0	0.85	1	1	1	1	1
	83	2023	541983	21806400	2.12644e+07	14537600	16.5883	2.2186e+07	16.915	1	1	1	1	1	0	0	0.714286	1	0	1	1	1	0.8	1	1	1	1	1	1	1	0	1	0	1	1	0	0	0	1	1	0	0	0	0.6	0	0	0	0	0
C84	84	2008	534632	3.71602e+07	3.66256e+07	2.47735e+07	21.2752	3.74211e+07	17.4377	1	0	0	1	1	0	0	0.428571	0	1	0	0	0	0.2	1	1	1	1	0	1	1	0	1	0	0	0	1	1	0	1	0	1	1	1	0.65	0	0	0	1	0.25
	84	2009	741418	9.59759e+07	9.52345e+07	6.39839e+07	21.6025	9.60147e+07	18.38	1	1	1	1	1	1	0	0.857143	1	1	1	0	0	0.6	1	1	1	1	0	0	1	1	1	0	1	1	1	0	1	1	1	0	0	1	0.7	1	1	1	0	0.75
	84	2010	895685	7.12086e+06	6.22518e+06	4.74724e+06	21.6599	7.95832e+06	15.8897	1	1	1	1	1	0	0	0.714286	1	1	1	1	1	1	1	1	1	1	0	1	0	1	1	1	0	1	0	1	1	1	0	1	1	1	0.75	0	0	0	1	0.25
	84	2011	677425	4.63134e+06	3.95391e+06	3.08756e+06	21.7037	5.2702e+06	15.4776	1	1	0	0	1	0	0	0.428571	1	1	0	0	1	0.6	1	0	1	1	0	1	0	1	1	0	1	1	1	0	1	1	0	0	1	1	0.65	0	0	0	0	0
	84	2012	182090	3.5164e+06	3.33431e+06	2.34427e+06	21.7109	3.67162e+06	15.1161	1	1	1	1	1	1	0	0.857143	1	1	1	1	1	1	1	0	1	1	0	0	1	1	1	0	1	1	0	1	1	1	1	1	1	1	0.75	1	1	1	1	1
	84	2013	494746	2.82765e+06	2.33291e+06	1.8851e+06	21.7623	3.29827e+06	15.0089	1	1	1	0	0	0	1	0.571429	1	1	0	1	1	0.8	1	0	1	1	1	1	1	1	0	0	0	0	1	0	1	1	1	1	1	1	0.7	0	0	0	1	0.25
	84	2014	378245	3.11849e+06	2.74024e+06	2.07899e+06	20.1709	3.47133e+06	15.06	1	1	0	1	1	0	0	0.571429	1	1	1	1	1	1	1	0	0	1	1	1	1	1	1	0	1	1	0	1	1	1	0	0	1	1	0.7	1	1	1	0	0.75
	84	2015	624705	4.03737e+06	3.41266e+06	2.69158e+06	17.2154	4.62821e+06	15.3477	1	1	1	1	1	0	0	0.714286	0	0	0	0	0	0	1	0	1	0	1	1	0	1	0	1	1	1	1	0	1	1	1	1	1	1	0.75	0	0	0	1	0.25
	84	2016	448460	3.42146e+06	2.973e+06	2.28098e+06	14.26	3.84181e+06	15.1615	1	1	1	0	1	0	1	0.714286	1	1	1	0	0	0.6	1	1	1	1	1	1	1	1	1	1	0	1	1	1	1	1	1	0	1	1	0.9	0	0	0	0	0
	84	2017	1.29521e+06	4.35969e+06	3.06447e+06	2.90646e+06	11.3045	5.61382e+06	15.5407	1	1	0	1	1	0	1	0.714286	0	1	1	0	1	0.6	1	1	0	0	1	1	1	1	1	1	1	1	1	1	1	1	1	1	1	0	0.85	0	0	0	1	0.25
	84	2018	843620	6.23602e+06	5.3924e+06	4.15734e+06	16.0867	7.02821e+06	15.7654	1	1	0	1	1	1	0	0.714286	1	1	1	1	1	1	1	1	1	0	1	0	0	1	0	1	1	1	0	0	1	1	1	0	0	1	0.6	0	0	0	0	0
	84	2019	1.568e+06	2.84866e+06	1.28066e+06	1.89911e+06	15.3199	4.38458e+06	15.2936	1	1	1	1	1	0	0	0.714286	1	1	1	1	1	1	1	1	0	0	1	1	0	1	1	1	0	1	0	1	1	1	1	0	1	0	0.65	1	1	1	0	0.75
	84	2020	1.29132e+06	2.84866e+06	1.55734e+06	1.89911e+06	15.9518	4.10991e+06	15.2289	1	1	1	0	1	0	0	0.571429	1	1	0	1	1	0.8	1	1	0	0	1	1	0	1	1	1	1	1	0	1	1	1	1	1	1	0	0.75	0	0	0	1	0.25
	84	2021	405928	4.94246e+06	4.53654e+06	3.29498e+06	16.6207	5.30954e+06	15.485	1	1	0	1	1	0	0	0.571429	1	1	1	1	1	1	1	0	1	1	1	0	1	0	1	1	0	1	0	1	1	1	1	1	1	0	0.7	0	0	0	1	0.25
	84	2022	400974	3.9363e+06	3.53533e+06	2.6242e+06	16.9604	4.30577e+06	15.2755	1	1	0	1	1	0	0	0.571429	1	1	1	1	1	1	1	0	1	1	1	1	1	0	1	1	1	1	1	0	1	1	0	0	0	0	0.65	0	0	0	0	0
	84	2023	1.28431e+06	3.04301e+06	1.7587e+06	2.02867e+06	16.7733	4.29588e+06	15.2732	1	1	1	0	1	0	0	0.571429	0	1	0	1	1	0.6	1	0	1	0	1	1	1	1	1	1	0	0	0	1	1	1	1	1	1	0	0.7	0	0	0	1	0.25
C85	85	2008	690138	3.1506e+06	2.46046e+06	2.1004e+06	19.1024	3.81284e+06	15.1539	1	1	1	1	0	0	0	0.571429	1	0	1	1	0	0.6	1	0	1	1	1	0	1	1	1	1	0	1	1	0	0	0	0	0	1	0	0.55	0	0	0	0	0
	85	2009	481167	2.91066e+06	2.42949e+06	1.94044e+06	19.1024	3.36718e+06	15.0296	1	1	0	1	1	0	0	0.571429	1	1	0	1	0	0.6	1	1	1	1	1	1	1	1	1	0	0	1	1	0	0	1	1	1	1	0	0.75	0	0	0	1	0.25
	85	2010	328178	3.58989e+06	3.26171e+06	2.39326e+06	19.0939	3.88961e+06	15.1738	1	1	1	1	1	1	0	0.857143	1	1	1	0	1	0.8	1	1	1	1	1	1	0	1	1	0	1	1	1	0	1	0	0	0	0	1	0.65	1	1	1	0	0.75
	85	2011	413920	2.85628e+06	2.44236e+06	1.90419e+06	19.15	3.24645e+06	14.9931	1	1	1	1	1	0	0	0.714286	1	1	1	0	1	0.8	1	1	1	1	1	1	0	1	1	1	1	1	0	0	1	0	1	1	1	1	0.8	1	1	1	1	1
	85	2012	501757	3.35499e+06	2.85323e+06	2.23666e+06	19.1769	3.82873e+06	15.158	1	1	1	1	1	0	0	0.714286	1	1	1	0	1	0.8	1	1	1	1	1	1	1	1	0	1	1	1	1	0	1	0	1	1	0	1	0.8	1	1	1	1	1
	85	2013	2.07221e+06	4.12909e+06	2.05688e+06	2.75272e+06	19.2386	6.15625e+06	15.633	1	1	0	1	1	0	0	0.571429	0	1	1	0	1	0.6	1	1	1	1	0	0	1	1	1	1	1	0	0	1	0	0	1	0	1	1	0.65	0	0	0	0	0
	85	2014	1.4828e+06	4.12612e+06	2.64332e+06	2.75075e+06	17.0364	5.56818e+06	15.5326	1	1	1	1	1	0	0	0.714286	1	1	0	1	1	0.8	1	1	1	1	0	1	1	1	1	1	0	1	1	1	0	0	0	1	0	1	0.7	1	1	1	1	1
	85	2015	1.16483e+06	3.03259e+06	1.86777e+06	2.02173e+06	15.7417	4.16693e+06	15.2427	0	1	1	1	1	0	1	0.714286	0	1	1	0	1	0.6	1	1	1	1	0	1	1	1	1	1	1	1	0	1	1	0	1	0	1	1	0.8	0	0	0	0	0
	85	2016	1.03731e+06	3.34295e+06	2.30564e+06	2.22863e+06	19.2386	4.34844e+06	15.2853	1	1	0	1	1	0	0	0.571429	1	1	1	0	1	0.8	1	0	1	1	1	1	1	1	0	1	0	1	1	1	1	0	0	1	1	1	0.75	1	1	1	1	1
	85	2017	946947	3.80098e+06	2.85403e+06	2.53399e+06	17.0364	4.71344e+06	15.3659	1	1	1	1	1	1	0	0.857143	1	0	1	1	1	0.8	1	0	1	1	0	0	1	0	1	1	1	1	0	1	1	0	1	0	0	1	0.6	1	1	1	0	0.75
	85	2018	1.20935e+06	2.80225e+06	1.5929e+06	1.86816e+06	16.3936	3.98245e+06	15.1974	1	1	1	1	1	0	0	0.714286	1	0	1	0	1	0.6	1	0	1	1	0	1	1	0	1	1	1	1	0	1	1	0	1	1	0	0	0.65	0	0	0	1	0.25
	85	2019	314370	4.9614e+06	4.64703e+06	3.3076e+06	16.3401	5.23744e+06	15.4713	1	1	1	1	1	1	0	0.857143	1	1	1	1	0	0.8	1	0	1	1	1	1	1	1	1	1	0	0	0	0	1	0	0	1	1	1	0.65	0	0	0	1	0.25
	85	2020	312222	3.93657e+06	3.62435e+06	2.62438e+06	16.1197	4.21793e+06	15.2549	1	1	1	1	1	0	0	0.714286	1	1	0	1	0	0.6	1	0	0	1	0	0	1	1	1	1	1	1	0	0	1	1	1	0	1	0	0.6	0	0	0	0	0
	85	2021	1.01173e+06	3.00739e+06	1.99567e+06	2.00493e+06	16.3828	3.98992e+06	15.1993	1	1	0	1	1	0	0	0.571429	0	1	1	0	0	0.4	1	1	0	0	1	1	0	1	1	1	1	1	0	0	1	0	1	1	1	0	0.65	0	0	0	1	0.25
	85	2022	483308	3.44259e+06	2.95928e+06	2.29506e+06	16.4806	3.89738e+06	15.1758	1	1	1	1	1	0	0	0.714286	1	1	1	1	0	0.8	1	1	0	0	1	1	0	1	0	1	0	1	0	1	0	0	0	0	1	0	0.45	0	0	0	0	0
	85	2023	727579	1.00344e+06	275864	668962	16.9665	1.71845e+06	14.3569	1	1	1	1	1	1	1	1	1	1	1	0	1	0.8	1	1	1	0	0	0	1	1	0	1	1	1	1	1	1	0	1	0	1	0	0.65	0	0	0	0	0
C86	86	2008	270753	3.82554e+06	3.55478e+06	2.55036e+06	19.1024	4.06653e+06	15.2183	1	1	1	1	1	0	0	0.714286	1	1	1	0	1	0.8	1	0	1	1	0	1	1	1	0	1	1	1	1	1	0	0	1	1	1	0	0.7	0	0	0	1	0.25
	86	2009	501737	2.91711e+06	2.41538e+06	1.94474e+06	19.1024	3.39402e+06	15.0375	1	1	0	1	1	0	1	0.714286	1	0	1	0	1	0.6	1	1	1	1	0	1	0	1	0	1	0	0	1	1	1	0	0	1	1	0	0.6	0	0	0	1	0.25
	86	2010	604393	5.60503e+06	5.00064e+06	3.73669e+06	19.0939	6.16432e+06	15.6343	1	1	0	1	1	0	0	0.571429	0	1	1	0	1	0.6	1	1	1	1	0	1	1	1	0	1	1	1	1	1	1	0	1	0	1	0	0.75	0	0	0	0	0
	86	2011	274838	1.06068e+07	1.0332e+07	7.07122e+06	19.15	1.08026e+07	16.1953	1	1	0	1	1	1	0	0.714286	1	1	0	0	1	0.6	1	1	1	1	0	0	0	0	1	1	1	1	1	1	1	0	0	1	1	0	0.65	1	1	0	1	0.75
	86	2012	1.21751e+06	8.21242e+06	6.99491e+06	5.47495e+06	19.1769	9.36143e+06	16.0521	1	1	1	0	0	0	0	0.428571	1	1	1	1	1	1	1	0	1	1	0	1	1	1	1	1	1	1	1	1	1	0	1	0	1	1	0.8	0	0	0	0	0
	86	2013	2.11173e+06	2.41104e+06	299306	1.60736e+06	19.2386	4.48991e+06	15.3173	1	1	1	0	1	1	0	0.714286	1	1	0	1	1	0.8	1	1	1	1	1	1	1	1	1	1	1	1	1	1	1	0	1	1	1	1	0.95	0	0	0	1	0.25
	86	2014	788614	7.83713e+06	7.04852e+06	5.22476e+06	17.9205	8.56309e+06	15.963	1	1	1	0	1	0	0	0.571429	1	0	1	0	0	0.4	1	1	1	1	1	0	0	1	1	1	1	1	1	1	1	1	1	1	0	1	0.85	0	0	0	1	0.25
	86	2015	979229	4.01194e+06	3.03271e+06	2.67463e+06	16.7952	4.95492e+06	15.4159	1	0	0	1	1	0	0	0.428571	0	0	0	0	0	0	1	1	1	1	1	1	1	1	1	1	0	1	0	0	1	0	0	0	0	1	0.65	1	1	1	0	0.75
	86	2016	1.17686e+06	3.27052e+06	2.09366e+06	2.18035e+06	15.67	4.41508e+06	15.3005	1	1	0	1	1	1	0	0.714286	1	0	1	0	0	0.4	1	1	0	1	1	0	0	1	0	1	1	1	1	0	1	0	1	1	0	1	0.65	1	1	1	1	1
	86	2017	859979	2.94643e+06	2.08646e+06	1.96429e+06	14.5448	3.77876e+06	15.1449	1	1	1	1	1	0	0	0.714286	1	0	0	0	0	0.2	1	1	1	1	1	1	1	1	0	1	0	1	1	1	1	0	1	1	0	1	0.8	0	0	0	1	0.25
	86	2018	1.29611e+06	6.12315e+06	4.82704e+06	4.0821e+06	15.8145	7.36536e+06	15.8123	1	1	0	1	1	0	1	0.714286	1	0	1	0	0	0.4	1	1	0	1	1	1	1	1	1	1	1	1	0	1	1	0	0	0	0	1	0.7	0	0	0	0	0
	86	2019	793661	4.92534e+06	4.13168e+06	3.28356e+06	16.1551	5.67746e+06	15.552	1	1	0	1	1	0	0	0.571429	0	1	0	1	1	0.6	1	1	1	1	1	0	0	1	0	1	0	1	1	1	0	1	1	1	0	0	0.65	1	1	1	1	1
	86	2020	940013	3.7661e+06	2.82608e+06	2.51073e+06	16.3956	4.67192e+06	15.3571	1	1	1	1	1	0	0	0.714286	1	1	0	1	1	0.8	1	1	1	1	1	1	1	1	0	1	1	0	0	1	0	1	0	0	1	0	0.65	0	0	0	0	0
	86	2021	917214	3.25224e+06	2.33503e+06	2.16816e+06	16.481	4.13917e+06	15.236	1	1	0	1	1	0	0	0.571429	1	0	1	1	0	0.6	1	0	1	1	1	0	0	1	1	1	1	1	1	1	1	1	1	1	1	0	0.8	1	1	1	1	1
	86	2022	652541	3.88093e+06	3.22839e+06	2.58728e+06	16.2647	4.50054e+06	15.3197	0	1	0	1	1	0	0	0.428571	1	0	0	0	0	0.2	1	0	1	1	1	1	1	1	1	0	0	1	0	1	1	1	0	0	1	0	0.65	0	0	0	0	0
	86	2023	521808	2.92984e+06	2.40803e+06	1.95323e+06	16.6524	3.42658e+06	15.0471	1	1	1	1	1	1	0	0.857143	0	0	1	0	0	0.2	1	1	1	1	0	0	1	1	1	1	1	0	1	1	1	1	1	1	1	1	0.85	0	0	0	1	0.25
C87	87	2008	660374	3.97232e+06	3.31195e+06	2.64821e+06	16.2093	4.59904e+06	15.3414	1	1	1	1	1	0	0	0.714286	1	0	0	0	1	0.4	1	0	1	1	1	1	0	0	1	0	1	1	0	1	1	1	0	0	1	0	0.6	0	0	0	0	0
	87	2009	617832	5.32793e+06	4.7101e+06	3.55195e+06	16.9561	5.90257e+06	15.5909	1	1	1	1	1	0	0	0.714286	1	0	1	0	1	0.6	1	0	1	1	0	0	1	1	1	1	0	0	1	1	1	1	1	1	1	0	0.7	0	0	0	1	0.25
	87	2010	604460	1.21388e+07	1.15343e+07	8.09252e+06	16.8336	1.26507e+07	16.3532	1	1	0	1	1	0	0	0.571429	0	0	0	0	1	0.2	1	0	0	1	1	1	1	1	1	1	1	1	1	1	1	1	1	0	1	0	0.8	0	0	0	0	0
	87	2011	892553	3.66344e+06	2.77089e+06	2.44229e+06	16.6553	4.5229e+06	15.3247	1	1	0	1	1	0	0	0.571429	1	0	1	1	0	0.6	1	1	0	1	1	1	1	1	0	1	1	1	1	1	0	1	0	1	1	0	0.75	0	0	0	1	0.25
	87	2012	1.15418e+06	1.09777e+07	9.82353e+06	7.31847e+06	16.8955	1.20438e+07	16.3041	1	1	0	0	1	0	0	0.428571	1	0	0	1	1	0.6	1	1	1	0	0	1	1	1	1	1	0	1	1	0	0	1	1	1	1	0	0.7	1	1	0	1	0.75
	87	2013	1.43716e+06	4.68171e+06	3.24455e+06	3.12114e+06	16.7831	6.07443e+06	15.6196	1	1	1	1	1	0	0	0.714286	1	0	1	1	0	0.6	1	1	1	0	0	1	1	1	0	1	1	0	0	0	0	1	0	0	1	0	0.5	1	0	0	0	0.25
	87	2014	1.16638e+06	3.3974e+06	2.23103e+06	2.26494e+06	16.2255	4.53063e+06	15.3264	1	1	0	0	1	1	0	0.571429	0	1	0	1	0	0.4	1	1	1	0	1	1	1	1	1	1	1	1	0	1	1	1	0	1	1	1	0.85	1	0	0	1	0.5
	87	2015	1.07804e+06	2.98074e+06	1.9027e+06	1.98716e+06	15.6225	4.02929e+06	15.2091	1	1	0	1	1	0	0	0.571429	1	1	1	1	0	0.8	1	1	1	1	0	1	1	1	0	1	1	1	1	1	0	0	1	0	0	1	0.7	1	0	0	0	0.25
	87	2016	1.07804e+06	2.38487e+06	1.30683e+06	1.58991e+06	15.0195	3.43776e+06	15.0503	1	1	1	1	1	0	1	0.857143	1	0	0	0	0	0.2	1	0	1	1	0	1	1	1	0	1	1	0	1	0	0	0	1	1	0	1	0.6	1	0	0	1	0.5
	87	2017	1.19162e+06	3.56852e+06	2.3769e+06	2.37901e+06	14.4166	4.72556e+06	15.3685	1	1	0	1	1	0	0	0.571429	0	0	1	0	1	0.4	1	0	1	1	1	1	0	1	1	1	0	1	1	1	1	1	1	0	1	1	0.8	0	0	0	0	0
	87	2018	1.19532e+06	3.07025e+06	1.87493e+06	2.04683e+06	16.1685	4.23458e+06	15.2588	1	1	1	1	1	0	0	0.714286	1	1	0	0	1	0.6	1	0	1	1	0	1	0	1	1	0	1	1	1	1	1	1	1	1	0	1	0.75	1	0	0	1	0.5
	87	2019	1.13528e+06	2.07124e+06	935959	1.38082e+06	16.6875	3.18322e+06	14.9734	1	1	1	1	1	1	0	0.857143	1	1	0	1	1	0.8	1	0	0	1	0	1	0	1	1	0	1	0	1	1	0	0	1	1	0	1	0.55	1	1	0	1	0.75
	87	2020	2.0228e+06	4.05573e+06	2.03293e+06	2.70382e+06	16.7881	6034380	15.613	1	1	1	1	1	0	0	0.714286	1	1	1	1	0	0.8	1	1	0	1	1	0	0	1	1	1	1	1	1	1	0	0	0	0	1	1	0.65	1	0	0	0	0.25
	87	2021	1.84479e+06	3.06179e+06	1.217e+06	2.04119e+06	16.8383	4.87094e+06	15.3988	1	1	0	1	1	0	0	0.571429	1	0	0	1	0	0.4	1	1	0	1	0	1	1	0	1	1	1	1	1	1	0	0	0	1	1	1	0.7	0	0	0	1	0.25
	87	2022	229650	3.81716e+06	3.58751e+06	2.54478e+06	16.3945	4.01742e+06	15.2062	1	1	1	1	1	0	1	0.857143	0	1	0	1	1	0.6	1	1	1	1	1	0	1	0	0	1	0	1	1	1	1	0	1	1	1	1	0.75	0	0	1	1	0.5
	87	2023	579806	2.93469e+06	2.35488e+06	1.95646e+06	16.9816	3.48896e+06	15.0651	1	1	1	1	1	0	0	0.714286	1	1	1	0	1	0.8	1	1	1	1	1	0	1	1	1	1	1	0	1	1	1	0	1	0	0	1	0.75	1	1	0	0	0.5
C88	88	2008	725811	2.56105e+06	1.83524e+06	1.70737e+06	20.7291	3.26299e+06	14.9982	1	1	1	0	1	0	1	0.714286	1	0	0	0	1	0.4	1	1	1	1	1	1	1	1	1	1	1	1	1	1	1	0	1	1	1	1	0.95	0	0	0	1	0.25
	88	2009	934195	5.57879e+06	4.64459e+06	3.71919e+06	21.1671	6.46567e+06	15.682	1	1	1	1	1	0	0	0.714286	1	1	1	1	1	1	1	1	1	1	1	0	1	1	0	1	0	1	1	1	1	0	1	0	0	1	0.7	1	1	0	0	0.5
	88	2010	1.58839e+06	1.30149e+07	1.14265e+07	8.67662e+06	21.1783	1.44972e+07	16.4895	1	1	1	1	0	1	0	0.714286	1	1	0	0	0	0.4	1	0	1	1	1	0	1	1	0	1	1	1	1	1	1	0	1	1	1	1	0.8	1	0	0	1	0.5
	88	2011	690502	3.41267e+06	2.72217e+06	2.27511e+06	21.2724	4.07337e+06	15.22	1	1	1	1	1	0	0	0.714286	1	1	1	1	1	1	1	0	1	1	1	0	0	0	0	1	0	0	0	1	1	1	1	1	1	0	0.55	1	1	0	1	0.75
	88	2012	838341	2.61901e+06	1.78067e+06	1.74601e+06	21.2895	3.43223e+06	15.0487	0	1	1	1	1	0	0	0.571429	1	0	0	0	0	0.2	1	0	1	1	1	1	0	0	0	1	0	1	1	1	1	0	1	0	1	0	0.6	1	1	0	0	0.5
	88	2013	830623	3.01891e+06	2.18829e+06	2.01261e+06	21.3286	3.82157e+06	15.1562	1	1	1	1	1	0	1	0.857143	1	0	0	1	0	0.4	1	1	1	1	1	1	1	1	1	0	0	1	1	1	1	1	1	1	1	0	0.85	1	1	0	1	0.75
	88	2014	337862	2.42277e+06	2.08491e+06	1.61518e+06	18.3587	2.74058e+06	14.8237	1	1	0	1	1	0	0	0.571429	1	0	1	1	0	0.6	1	1	1	1	1	1	1	1	0	0	0	0	1	1	1	1	1	1	1	0	0.75	0	0	0	1	0.25
	88	2015	564535	3.51958e+06	2.95504e+06	2.34639e+06	18.4013	4.05445e+06	15.2153	1	1	0	1	1	0	0	0.571429	1	1	0	1	1	0.8	1	1	1	1	1	1	1	1	1	1	1	1	1	1	1	1	1	1	0	0	0.9	1	0	0	1	0.5
	88	2016	310183	3.08624e+06	2.77605e+06	2.05749e+06	18.444	3.37175e+06	15.0309	1	1	0	0	1	0	0	0.428571	0	0	0	0	1	0.2	1	1	1	0	1	1	1	1	1	1	0	1	1	1	1	1	1	0	1	1	0.85	1	0	0	0	0.25
	88	2017	1.23001e+06	2.24535e+06	1.01535e+06	1.4969e+06	18.4866	3.45012e+06	15.0539	1	1	1	1	1	1	0	0.857143	1	1	1	0	1	0.8	1	1	1	0	0	1	1	1	1	1	1	0	1	0	0	1	1	1	0	1	0.7	1	0	0	1	0.5
	88	2018	1.90756e+06	3.85939e+06	1.95183e+06	2.57293e+06	17.9363	5.72506e+06	15.5604	1	1	1	1	1	0	0	0.714286	1	0	0	0	0	0.2	1	0	0	0	0	1	1	1	1	0	1	0	0	0	0	1	1	1	1	1	0.55	0	0	0	1	0.25
	88	2019	1.63795e+06	3.04568e+06	1.40774e+06	2.03046e+06	17.5488	4.64961e+06	15.3523	1	0	1	1	1	0	0	0.571429	1	0	0	0	0	0.2	1	0	0	0	0	1	1	1	1	0	0	0	1	1	1	1	1	1	0	1	0.6	1	0	0	1	0.5
	88	2020	263951	3.77384e+06	3.50989e+06	2.51589e+06	17.046	4.00846e+06	15.2039	1	1	1	1	1	0	1	0.857143	1	0	1	0	0	0.4	1	1	0	0	0	1	0	1	0	1	1	0	0	1	1	0	1	0	1	1	0.55	1	0	0	0	0.25
	88	2021	609591	2.22872e+06	1.61913e+06	1.48582e+06	15.846	2.8177e+06	14.8514	1	1	1	1	1	0	0	0.714286	1	1	0	1	1	0.8	1	1	1	1	0	1	0	1	0	0	0	0	1	1	1	0	1	1	1	1	0.65	0	0	0	1	0.25
	88	2022	1.00796e+06	3.67021e+06	2.66225e+06	2.44681e+06	15.1788	4.64418e+06	15.3511	1	1	1	0	1	0	0	0.571429	1	0	0	1	1	0.6	1	1	1	1	0	1	0	0	1	1	1	1	1	1	1	0	0	0	1	1	0.7	1	1	0	0	0.5
	88	2023	1.36246e+06	4.52961e+06	3.16715e+06	3.01974e+06	15.2231	5.84928e+06	15.5818	1	1	0	1	1	1	0	0.714286	1	0	1	0	1	0.6	1	0	1	1	0	1	1	0	0	1	1	1	1	1	1	0	0	1	1	1	0.7	1	1	0	1	0.75
C89	89	2008	1.64595e+06	1.17958e+07	1.01498e+07	7.86384e+06	17.9441	1.33441e+07	16.4066	1	1	0	1	1	0	1	0.714286	1	0	0	0	0	0.2	1	0	1	1	0	1	1	1	1	1	0	0	1	0	1	0	1	1	1	1	0.7	1	0	0	1	0.5
	89	2009	902041	6.18745e+06	5.28541e+06	4.12497e+06	19.8669	7.038e+06	15.7668	1	1	1	1	1	0	0	0.714286	1	0	1	0	0	0.4	1	1	1	1	1	1	1	1	1	1	1	1	1	0	1	0	1	0	1	1	0.85	0	0	0	0	0
	89	2010	727195	2.61901e+06	1.89181e+06	1.74601e+06	18.156	3.3219e+06	15.016	1	1	1	1	1	0	0	0.714286	1	0	1	0	1	0.6	0	0	1	1	1	1	1	1	0	1	0	0	1	0	1	1	1	1	1	0	0.65	1	1	0	1	0.75
	89	2011	885977	2.84776e+06	1.96179e+06	1.89851e+06	18.1372	3.70662e+06	15.1256	0	1	1	0	1	0	0	0.428571	1	1	1	0	0	0.6	0	0	1	1	1	1	1	1	1	1	0	0	1	1	1	0	1	1	0	0	0.65	1	0	0	1	0.5
	89	2012	339628	2.45336e+06	2.11373e+06	1.63557e+06	18.1111	2.7727e+06	14.8353	1	1	0	1	1	0	0	0.571429	0	0	1	1	1	0.6	0	1	1	1	1	1	1	1	1	1	0	1	1	1	0	0	1	0	0	1	0.7	0	0	0	0	0
	89	2013	811331	3.46913e+06	2.6578e+06	2.31275e+06	18.1124	4.24937e+06	15.2623	1	1	1	1	1	1	0	0.857143	1	1	0	1	1	0.8	0	1	1	1	1	1	1	1	0	1	0	1	1	1	1	0	1	1	1	0	0.75	0	0	0	1	0.25
	89	2014	702631	3.49547e+06	2.79284e+06	2.33031e+06	18.1781	4.16761e+06	15.2429	1	1	1	1	1	0	0	0.714286	1	1	0	1	0	0.6	0	1	1	1	1	1	1	1	0	1	1	0	0	0	0	1	1	1	1	0	0.65	1	0	0	1	0.5
	89	2015	1.30877e+06	2.3001e+06	991330	1.5334e+06	18.073	3.58266e+06	15.0916	1	1	1	1	1	0	1	0.857143	1	0	1	0	0	0.4	0	0	1	1	1	1	1	0	1	1	0	0	1	0	1	1	1	1	0	0	0.6	0	0	0	1	0.25
	89	2016	1.89546e+06	2.38198e+08	2.36303e+08	1.58799e+08	17.9679	2.3835e+08	19.2892	1	1	1	1	1	1	0	0.857143	1	1	0	0	0	0.4	0	1	1	1	1	1	0	0	1	1	0	1	1	1	0	1	1	0	1	0	0.65	1	0	0	0	0.25
	89	2017	1.69385e+06	1.1517e+07	9.82318e+06	7.67802e+06	17.8628	1.31149e+07	16.3893	1	1	1	1	1	0	0	0.714286	1	1	0	0	1	0.6	0	0	0	1	1	0	0	1	1	1	1	1	0	0	0	1	1	1	1	0	0.55	1	0	0	1	0.5
	89	2018	302208	2.95687e+08	2.95385e+08	1.97125e+08	18.8522	2.9384e+08	19.4985	1	1	0	1	0	0	0	0.428571	0	0	1	0	0	0.2	0	1	0	1	1	0	1	0	1	1	0	0	1	1	0	1	0	1	1	1	0.6	1	0	0	1	0.5
	89	2019	583186	2.59599e+06	2.0128e+06	1.73066e+06	18.5482	3.15608e+06	14.9648	1	1	1	1	1	0	1	0.857143	1	0	0	0	1	0.4	0	0	0	1	0	1	0	0	0	0	0	1	0	1	0	1	0	1	0	0	0.3	1	0	0	1	0.5
	89	2020	790050	2.45234e+06	1.66229e+06	1.63489e+06	19.1081	3.21883e+06	14.9845	1	1	0	1	1	0	0	0.571429	1	1	0	1	1	0.8	0	0	1	1	1	1	0	1	0	0	0	1	1	1	0	1	0	1	1	0	0.55	1	0	0	1	0.5
	89	2021	934182	2.73747e+08	2.72813e+08	1.82498e+08	18.9836	2.72686e+08	19.4238	1	1	0	0	1	0	0	0.428571	1	0	1	1	0	0.6	0	1	1	1	0	1	1	0	1	0	1	0	1	1	0	1	1	1	0	0	0.6	1	0	0	1	0.5
	89	2022	931759	1.99456e+07	1.90138e+07	1.3297e+07	18.9751	2.07257e+07	16.8469	1	1	0	1	1	1	0	0.714286	1	1	0	0	0	0.4	0	0	1	1	0	1	1	0	1	1	0	1	1	1	1	1	1	1	0	1	0.7	1	1	0	1	0.75
	89	2023	897440	3.3547e+08	3.34572e+08	2.23646e+08	19.1393	3.33924e+08	19.6264	1	1	1	1	1	0	1	0.857143	0	0	0	0	0	0	0	0	1	1	0	1	1	0	1	0	0	1	1	0	0	0	0	0	1	1	0.45	1	0	1	0	0.5
C90	90	2008	261858	3.23329e+08	3.23067e+08	2.15553e+08	20.5993	3.2124e+08	19.5877	0	1	1	1	1	0	1	0.714286	1	0	1	1	1	0.8	0	1	1	1	0	1	1	0	0	1	1	0	1	0	1	0	0	1	0	1	0.55	1	0	0	1	0.5
	90	2009	1.15605e+06	1.39675e+07	1.28114e+07	9.31164e+06	20.6558	1.50137e+07	16.5245	1	1	1	1	1	1	0	0.857143	1	1	0	1	0	0.6	0	1	1	1	0	1	1	1	0	1	0	1	0	1	0	0	0	1	1	1	0.6	0	0	0	1	0.25
	90	2010	343793	4.0682e+08	4.06476e+08	2.71213e+08	21.0725	4.04206e+08	19.8174	1	1	1	1	1	0	1	0.857143	1	0	0	0	0	0.2	0	1	1	0	1	1	1	1	0	1	1	1	0	1	1	1	1	1	1	1	0.8	1	0	0	1	0.5
	90	2011	1.01285e+06	3.55425e+06	2.5414e+06	2.3695e+06	21.1764	4.53393e+06	15.3271	1	1	1	1	1	0	0	0.714286	1	0	1	0	0	0.4	0	1	1	0	0	1	1	1	1	1	0	1	1	1	1	0	1	1	0	1	0.7	0	0	0	1	0.25
	90	2012	1.00815e+06	1.78599e+07	1.68517e+07	1.19066e+07	21.197	1.8731e+07	16.7457	1	1	1	1	1	0	0	0.714286	1	0	0	0	1	0.4	0	1	1	1	1	0	0	0	1	0	0	1	1	1	1	1	1	0	1	1	0.65	1	0	1	0	0.5
	90	2013	1.39135e+06	2.41294e+06	1.02159e+06	1.60863e+06	21.2391	3.77666e+06	15.1443	1	1	1	1	1	0	0	0.714286	1	1	0	0	1	0.6	0	0	1	1	1	0	0	0	1	0	1	0	1	1	1	1	1	1	0	1	0.6	1	0	0	1	0.5
	90	2014	1.50495e+06	2.84156e+08	2.82651e+08	1.89438e+08	19.4141	2.83586e+08	19.463	1	1	0	0	1	1	0	0.571429	0	0	1	1	1	0.6	0	0	1	1	1	1	1	1	1	1	0	1	1	0	1	1	1	0	0	1	0.7	1	0	0	0	0.25
	90	2015	1.2824e+06	1.61761e+07	1.48937e+07	1.07841e+07	16.4161	1.73317e+07	16.668	1	1	0	1	1	0	0	0.571429	1	1	0	1	1	0.8	0	0	1	1	1	1	1	1	0	1	1	0	1	0	1	1	1	1	0	1	0.7	1	0	0	1	0.5
	90	2016	332456	3.49333e+08	3.49001e+08	2.32889e+08	13.4182	3.47126e+08	19.6652	1	1	1	1	1	0	0	0.714286	1	0	0	1	1	0.6	0	1	1	1	1	1	1	1	0	1	0	0	1	1	0	1	1	0	0	1	0.65	0	0	0	0	0
	90	2017	562522	2.70427e+06	2.14175e+06	1.80285e+06	10.4202	3.24306e+06	14.992	1	1	1	1	1	0	0	0.714286	1	0	1	0	0	0.4	1	1	1	1	1	1	1	1	1	1	0	0	1	1	0	1	1	1	1	0	0.8	1	0	0	1	0.5
	90	2018	1.03097e+06	2.29641e+06	1.26545e+06	1.53094e+06	14.7038	3.30321e+06	15.0104	1	1	1	1	1	0	1	0.857143	1	1	0	0	1	0.6	1	1	1	1	1	1	0	1	1	1	0	0	1	1	1	1	1	0	0	0	0.7	1	0	0	0	0.25
	90	2019	936953	3.11956e+08	3.11019e+08	2.0797e+08	16.1628	3.1062e+08	19.5541	1	1	1	1	1	1	0	0.857143	1	1	0	1	1	0.8	1	1	1	1	1	1	0	1	1	1	1	1	1	1	1	1	1	1	0	0	0.85	1	0	0	1	0.5
	90	2020	1.15259e+06	1.42467e+07	1.30941e+07	9.49782e+06	16.1606	1.52875e+07	16.5425	1	1	0	1	1	1	1	0.857143	1	0	1	1	0	0.6	1	1	1	1	1	1	1	1	1	1	0	1	1	1	1	1	1	0	0	0	0.8	1	0	0	0	0.25
	90	2021	980148	3.74384e+08	3.73404e+08	2.49589e+08	15.2862	3.72638e+08	19.7361	1	1	1	1	1	0	0	0.714286	0	1	0	0	0	0.2	1	0	1	0	1	0	1	1	1	1	0	1	0	1	1	1	1	1	1	0	0.7	1	0	0	1	0.5
	90	2022	1.01302e+06	3.18748e+08	3.17735e+08	2.12499e+08	14.8161	3.17439e+08	19.5758	1	1	1	1	1	1	1	1	1	0	1	0	1	0.6	1	0	1	0	1	0	1	1	1	1	0	1	1	1	1	1	0	1	0	0	0.65	0	0	0	1	0.25
	90	2023	946547	1.09232e+07	9.97663e+06	7.28212e+06	16.4572	1.17835e+07	16.2822	1	1	1	0	0	0	0	0.428571	1	1	0	0	1	0.6	1	0	1	0	1	1	1	0	0	1	1	1	0	0	1	1	0	0	0	1	0.55	1	0	0	0	0.25
C91	91	2008	994208	4.07506e+08	4.06511e+08	2.7167e+08	19.9458	4.05533e+08	19.8207	1	1	1	1	1	0	0	0.714286	1	0	1	1	1	0.8	1	0	1	1	1	1	1	0	1	1	0	1	1	0	0	1	1	1	1	1	0.75	1	0	0	1	0.5
	91	2009	828918	2.35957e+06	1.53065e+06	1.57305e+06	20.0514	3.16533e+06	14.9678	1	1	0	1	1	0	0	0.571429	1	0	0	1	0	0.4	1	1	1	1	1	0	1	1	0	0	0	0	0	1	0	1	1	0	0	1	0.55	1	0	0	0	0.25
	91	2010	7.91901e+06	1.43688e+07	6.44984e+06	9.57923e+06	20.6895	2.2126e+07	16.9123	1	1	0	1	1	0	0	0.571429	1	0	1	0	1	0.6	1	1	0	1	1	0	1	1	0	1	0	1	1	1	1	1	1	1	1	1	0.8	0	0	0	1	0.25
	91	2011	222233	2.42191e+06	2.19968e+06	1.61461e+06	20.8275	2.62494e+06	14.7806	1	1	1	1	1	1	0	0.857143	0	0	0	0	1	0.2	1	1	0	1	1	1	1	1	1	0	0	0	0	1	1	1	1	0	1	1	0.7	1	1	0	0	0.5
	91	2012	944727	3.08528e+06	2.14055e+06	2.05685e+06	20.868	4.00073e+06	15.202	0	1	0	1	1	0	0	0.428571	1	0	1	0	0	0.4	1	1	0	1	0	1	0	1	0	1	0	1	1	1	1	1	0	1	0	1	0.65	1	0	0	1	0.5
	91	2013	748707	4.61863e+06	3.86992e+06	3.07908e+06	20.9393	5.32835e+06	15.4886	1	1	0	0	1	0	0	0.428571	1	1	0	0	1	0.6	1	0	1	1	0	1	0	1	0	1	0	1	0	1	1	1	0	1	0	1	0.6	1	0	0	1	0.5
	91	2014	361101	5.59744e+06	5.23634e+06	3.73163e+06	15.0527	5.91526e+06	15.593	1	1	1	1	1	0	0	0.714286	0	1	1	1	1	0.8	1	1	1	1	0	0	1	1	0	1	0	0	0	0	1	1	1	0	0	1	0.55	1	0	0	0	0.25
	91	2015	609975	5.16647e+06	4.55649e+06	3.44431e+06	15.0585	5.73448e+06	15.562	1	1	1	1	1	0	0	0.714286	1	1	1	1	1	1	1	0	1	1	1	0	1	1	1	1	0	1	1	0	1	1	1	1	0	0	0.7	1	0	0	1	0.5
	91	2016	1.08019e+06	1.58812e+07	1.4801e+07	1.05875e+07	15.0643	1.68382e+07	16.6392	1	1	1	0	1	1	1	0.857143	1	1	0	0	1	0.6	1	0	1	1	1	1	1	0	1	1	1	0	1	1	1	1	1	0	1	1	0.8	0	0	0	0	0
	91	2017	1.41628e+06	6.63183e+06	5.21555e+06	4.42122e+06	15.0701	7.98965e+06	15.8937	1	1	0	1	1	1	0	0.714286	1	0	1	0	0	0.4	1	0	1	1	1	1	0	1	1	1	0	1	1	1	1	1	1	1	0	0	0.75	0	1	1	1	0.75
	91	2018	1.19493e+06	1.84899e+07	1.7295e+07	1.23266e+07	15.3181	1.95419e+07	16.7881	1	1	0	1	1	1	0	0.714286	1	0	0	0	0	0.2	1	0	1	1	1	1	0	1	0	1	1	0	1	1	1	1	1	0	1	0	0.7	0	0	0	0	0
	91	2019	704528	1.27664e+07	1.20619e+07	8.51094e+06	15.8248	1.33731e+07	16.4088	1	1	0	0	1	0	0	0.428571	1	0	1	1	1	0.8	1	1	1	1	1	1	1	1	0	1	1	1	1	1	1	0	1	1	0	0	0.8	1	0	0	1	0.5
	91	2020	1.2102e+06	8.23609e+06	7.02589e+06	5.49072e+06	16.3947	9.37767e+06	16.0538	1	1	1	1	1	0	0	0.714286	1	1	0	0	1	0.6	1	1	1	1	1	1	0	1	0	1	0	1	1	1	0	0	0	1	0	0	0.6	1	0	0	1	0.5
	91	2021	946547	3.3916e+06	2.44505e+06	2.26106e+06	16.6318	4.30663e+06	15.2757	1	1	0	1	1	0	0	0.571429	1	0	0	0	1	0.4	1	1	1	1	1	1	1	1	1	0	1	1	1	1	1	0	0	0	0	0	0.7	1	0	0	0	0.25
	91	2022	1.97654e+06	2.51775e+06	541217	1.6785e+06	16.5913	4.46164e+06	15.311	1	1	1	1	1	0	0	0.714286	0	1	1	1	1	0.8	1	1	1	1	1	1	1	0	0	0	0	1	0	1	1	0	1	1	0	0	0.6	1	0	0	1	0.5
	91	2023	535713	2.794e+06	2.25829e+06	1.86267e+06	16.719	3.30553e+06	15.0111	1	1	0	1	1	1	0	0.714286	1	0	0	0	0	0.2	1	1	1	1	1	1	1	0	0	0	0	1	0	1	1	0	0	0	1	0	0.55	1	1	0	0	0.5
C92	92	2008	786978	4.88556e+06	4.09858e+06	3.25704e+06	19.283	5.63133e+06	15.5439	1	1	1	1	1	0	0	0.714286	1	1	0	0	1	0.6	1	0	1	1	1	0	1	0	0	1	0	0	1	1	1	0	0	1	0	0	0.5	0	0	0	1	0.25
	92	2009	320513	2.581e+06	2.26049e+06	1.72067e+06	19.469	2.88044e+06	14.8735	1	1	1	1	1	0	0	0.714286	1	1	1	0	1	0.8	1	0	1	1	1	0	1	0	0	1	0	1	1	0	1	0	1	0	0	1	0.55	1	0	0	0	0.25
	92	2010	1.858e+06	3.81057e+06	1.95257e+06	2.54038e+06	19.7376	5.6274e+06	15.5432	1	1	0	1	1	1	0	0.714286	1	0	0	1	0	0.4	1	0	1	1	1	1	1	1	0	1	1	1	1	0	1	1	1	0	0	1	0.75	1	0	0	0	0.25
	92	2011	485247	4.63658e+06	4.15133e+06	3.09105e+06	19.5921	5.08462e+06	15.4417	1	1	1	1	1	0	0	0.714286	1	1	1	1	1	1	1	0	0	1	0	1	1	1	0	1	0	1	1	0	0	0	1	1	0	1	0.55	1	0	0	1	0.5
	92	2012	368528	4.12396e+06	3.75543e+06	2.7493e+06	19.5446	4.45985e+06	15.3106	1	1	1	1	1	1	0	0.857143	1	0	1	0	0	0.4	1	1	0	1	0	1	1	1	0	1	0	0	1	0	0	0	1	0	1	1	0.55	0	0	0	0	0
	92	2013	592063	3.68607e+06	3.094e+06	2.45738e+06	19.6391	4.24705e+06	15.2617	1	1	1	0	1	0	0	0.571429	1	1	0	0	1	0.6	1	1	1	1	1	1	1	1	0	1	0	1	1	1	1	0	1	1	0	1	0.8	1	0	0	1	0.5
	92	2014	1.41128e+06	2.00318e+07	1.86206e+07	1.33546e+07	14.3726	2.12874e+07	16.8736	1	1	1	1	0	0	0	0.571429	0	0	0	0	0	0	1	1	1	1	1	1	0	1	0	1	0	1	0	1	1	0	1	0	0	1	0.65	0	1	1	0	0.5
	92	2015	1.44007e+06	4.63628e+06	3.19621e+06	3.09086e+06	17.0853	6.03222e+06	15.6126	1	0	1	1	1	0	1	0.714286	1	1	1	0	1	0.8	1	1	1	1	1	1	0	1	0	1	0	0	0	1	1	0	1	1	1	1	0.7	1	0	0	1	0.5
	92	2016	1.21818e+06	2.26295e+06	1.04477e+06	1.50863e+06	19.7981	3.45584e+06	15.0556	0	1	1	1	1	1	0	0.714286	1	0	0	1	0	0.4	1	1	1	1	0	1	0	0	1	1	0	1	1	1	1	0	1	0	0	1	0.65	1	0	0	0	0.25
	92	2017	902515	2.17565e+07	2.0854e+07	1.45043e+07	14.3726	2.24944e+07	16.9288	1	1	1	1	1	0	0	0.714286	1	0	0	1	0	0.4	1	1	1	0	0	0	1	0	0	1	0	1	0	1	1	0	1	1	0	1	0.55	1	1	0	1	0.75
	92	2018	1.16339e+06	1.55582e+07	1.43948e+07	1.03722e+07	15.0784	1.66002e+07	16.6249	1	1	0	1	1	0	0	0.571429	1	0	0	0	0	0.2	1	0	1	0	1	0	1	1	0	1	0	0	0	1	1	0	1	1	1	0	0.55	1	0	1	1	0.75
	92	2019	707738	3.3916e+06	2.68386e+06	2.26107e+06	15.7125	4.06956e+06	15.219	1	1	1	1	1	0	0	0.714286	1	1	1	1	1	1	1	0	1	0	1	1	1	1	1	1	0	1	0	1	1	0	1	1	0	0	0.65	1	0	0	1	0.5
	92	2020	2.08455e+06	4.92888e+06	2.84433e+06	3.28592e+06	16.0585	6.96249e+06	15.756	1	1	0	1	1	0	0	0.571429	1	0	0	0	0	0.2	1	0	1	1	0	1	1	1	0	1	0	1	1	1	1	0	1	1	0	1	0.7	1	0	0	1	0.5
	92	2021	749508	2.41143e+06	1.66192e+06	1.60762e+06	16.1188	3.13798e+06	14.9591	1	1	0	1	1	0	0	0.571429	0	0	1	0	0	0.2	1	0	1	1	0	0	1	1	1	1	0	0	1	1	1	0	1	0	1	0	0.6	1	0	0	0	0.25
	92	2022	415351	4.90888e+06	4.49353e+06	3.27259e+06	16.4672	5.28555e+06	15.4805	1	1	1	0	1	0	0	0.571429	1	1	0	1	1	0.8	1	1	1	1	0	0	1	0	1	1	0	1	1	1	1	0	1	1	0	0	0.65	1	0	0	1	0.5
	92	2023	345638	3.23772e+06	2.89208e+06	2.15848e+06	16.5478	3.55732e+06	15.0845	1	1	0	1	1	0	0	0.571429	1	0	0	0	0	0.2	1	1	1	1	0	1	1	0	1	1	0	1	1	0	1	0	1	1	0	0	0.65	1	0	0	1	0.5
C93	93	2008	467571	3.78693e+06	3.31936e+06	2.52462e+06	20.4255	4.22359e+06	15.2562	1	1	0	1	1	1	0	0.714286	1	0	1	0	0	0.4	1	1	1	1	0	1	1	1	1	1	0	0	1	0	1	1	1	1	1	0	0.75	0	0	0	1	0.25
	93	2009	702275	1.78634e+07	1.71611e+07	1.19089e+07	19.9914	1.84308e+07	16.7295	1	1	1	1	1	0	0	0.714286	1	1	0	1	1	0.8	1	1	1	1	1	1	1	1	1	1	0	1	1	1	1	1	1	0	1	0	0.85	0	1	1	0	0.5
	93	2010	306421	4.23044e+06	3.92402e+06	2.82029e+06	19.6878	4.50391e+06	15.3205	1	1	1	1	1	0	1	0.857143	1	1	0	1	1	0.8	1	0	1	1	0	0	0	0	1	1	1	1	0	1	1	1	1	1	1	0	0.65	1	0	1	1	0.75
	93	2011	328963	3.74146e+06	3.4125e+06	2.49431e+06	19.0724	4.04085e+06	15.212	1	1	0	1	1	0	0	0.571429	1	0	1	0	1	0.6	1	0	1	1	0	0	1	0	1	1	0	1	0	1	1	1	1	1	1	1	0.7	1	0	0	1	0.5
	93	2012	1.1165e+06	6.85699e+06	5.74048e+06	4.57132e+06	19.2694	7.91557e+06	15.8843	1	1	0	1	1	0	0	0.571429	0	0	0	0	0	0	1	1	1	1	1	1	0	1	1	1	1	1	1	1	1	1	1	0	1	1	0.9	1	0	0	0	0.25
	93	2013	946631	4.82217e+06	3.87554e+06	3.21478e+06	20.3297	5.7269e+06	15.5607	1	1	0	1	1	0	0	0.571429	1	0	0	0	1	0.4	1	1	1	1	1	1	1	1	1	1	0	0	1	1	1	1	1	1	1	1	0.9	1	0	0	1	0.5
	93	2014	302782	7.01344e+06	6.71066e+06	4.67563e+06	16.6271	7.26308e+06	15.7983	1	1	1	1	1	1	0	0.857143	1	1	1	1	1	1	1	1	1	1	0	1	1	1	1	1	1	1	1	0	1	1	1	1	1	1	0.9	1	0	0	1	0.5
	93	2015	749141	4.36032e+06	3.61118e+06	2.90688e+06	16.0627	5.07235e+06	15.4393	1	1	0	0	1	0	0	0.428571	1	0	0	0	1	0.4	1	1	0	1	1	1	1	1	1	0	0	0	1	1	1	1	0	1	1	1	0.75	0	0	0	1	0.25
	93	2016	779740	5.94522e+06	5.16548e+06	3.96348e+06	15.4984	6.67612e+06	15.714	1	1	1	1	1	1	0	0.857143	1	1	0	1	1	0.8	1	1	1	1	1	1	1	1	1	0	0	0	1	1	1	1	0	1	1	1	0.8	0	0	0	1	0.25
	93	2017	509836	4.70044e+06	4.1906e+06	3.13363e+06	14.934	5.17243e+06	15.4589	1	1	0	1	1	0	0	0.571429	1	0	1	0	0	0.4	1	0	0	1	1	1	1	1	1	1	0	1	1	1	1	1	1	1	1	1	0.85	0	0	0	1	0.25
	93	2018	364815	2.73532e+06	2.3705e+06	1.82354e+06	16.6772	3.07761e+06	14.9397	1	1	0	1	1	0	1	0.714286	1	0	0	0	0	0.2	1	0	0	1	1	0	1	1	1	1	1	1	1	1	1	1	1	1	1	1	0.85	0	0	0	1	0.25
	93	2019	364542	2.53293e+06	2.16839e+06	1.68862e+06	14.6257	2.87643e+06	14.8721	1	1	0	1	1	0	1	0.714286	1	0	0	1	0	0.4	1	1	0	1	1	0	1	0	1	1	0	0	0	1	1	1	1	1	1	0	0.65	0	0	0	1	0.25
	93	2020	874650	2.52756e+06	1.65291e+06	1.68504e+06	16.0531	3.37749e+06	15.0326	1	1	1	0	0	0	1	0.571429	1	1	1	1	1	1	1	1	0	1	1	1	1	0	1	1	1	1	1	1	1	1	1	1	1	1	0.9	0	0	0	1	0.25
	93	2021	690502	3.23014e+06	2.53963e+06	2.15342e+06	15.8388	3.89216e+06	15.1745	1	1	0	1	1	0	0	0.571429	1	0	0	0	0	0.2	1	0	1	1	0	1	1	1	1	1	1	1	1	1	1	1	1	1	1	0	0.85	0	0	0	1	0.25
	93	2022	534521	3.74885e+06	3.21433e+06	2.49924e+06	16.1698	4.25226e+06	15.263	1	1	0	0	1	1	0	0.571429	1	1	0	0	0	0.4	1	1	1	1	0	1	1	0	1	1	1	0	1	1	1	0	1	1	1	1	0.8	1	1	0	1	0.75
	93	2023	2.12261e+06	2.40105e+07	2.18879e+07	1.6007e+07	16.8087	2.59432e+07	17.0714	1	1	0	1	1	0	0	0.571429	0	1	0	1	1	0.6	1	0	1	1	0	0	0	0	1	1	1	1	0	0	1	0	1	1	0	0	0.5	1	0	0	1	0.5
C94	94	2008	1.04482e+06	4.24083e+06	3.19601e+06	2.82722e+06	20.0736	5.24725e+06	15.4732	0	1	1	1	1	1	0	0.714286	1	0	1	0	0	0.4	1	1	1	1	0	0	1	0	1	1	1	1	1	0	0	0	0	1	0	1	0.6	0	0	0	1	0.25
	94	2009	343146	3.70339e+06	3.36024e+06	2.46892e+06	19.4196	4.01714e+06	15.2061	1	1	0	1	1	0	1	0.714286	1	0	0	0	1	0.4	1	0	1	1	0	0	0	1	1	1	1	0	1	1	0	0	0	1	0	0	0.5	1	0	0	1	0.5
	94	2010	900772	5.01352e+06	4.11275e+06	3.34235e+06	19.1458	5.87134e+06	15.5856	1	1	0	1	1	1	0	0.714286	1	0	0	0	1	0.4	1	0	1	1	0	0	1	1	1	1	0	1	1	1	1	0	1	0	1	0	0.65	1	1	0	0	0.5
	94	2011	950188	8.24548e+06	7.29529e+06	5.49699e+06	17.668	9.12887e+06	16.027	1	1	1	1	1	0	1	0.857143	1	0	1	0	1	0.6	1	1	1	1	1	1	0	1	1	0	1	1	1	1	1	1	1	1	1	1	0.9	0	0	0	1	0.25
	94	2012	314629	2.66618e+06	2.35155e+06	1.77745e+06	17.9757	2.95916e+06	14.9004	1	1	0	0	1	1	1	0.714286	1	1	0	1	1	0.8	1	1	1	0	1	1	1	1	1	0	1	1	1	1	1	1	1	1	1	1	0.9	0	1	1	1	0.75
	94	2013	967173	4.28246e+06	3.31529e+06	2.85497e+06	20.009	5.2115e+06	15.4664	1	1	0	1	1	0	0	0.571429	1	0	1	1	1	0.8	1	1	1	0	1	1	1	1	0	1	0	0	1	0	1	1	1	1	0	1	0.7	0	0	0	1	0.25
	94	2014	219562	3.82843e+06	3.60887e+06	2.55229e+06	17.0249	4.01859e+06	15.2064	1	1	1	1	1	0	0	0.714286	1	1	0	1	1	0.8	1	0	1	1	1	0	1	1	0	1	1	1	0	0	1	1	1	1	0	1	0.7	0	0	0	1	0.25
	94	2015	950338	7.01192e+06	6.06158e+06	4.67461e+06	16.6382	7.90442e+06	15.8829	1	1	1	0	1	0	0	0.571429	0	1	1	1	1	0.8	1	0	1	1	1	0	1	1	1	1	0	1	0	0	0	1	1	1	0	1	0.65	0	0	0	1	0.25
	94	2016	294631	2.62641e+06	2.33178e+06	1.75094e+06	16.2516	2.89982e+06	14.8802	1	1	1	1	1	1	1	1	1	1	0	1	1	0.8	1	1	1	1	1	1	1	0	1	1	0	1	1	0	0	1	1	0	0	0	0.65	1	0	0	0	0.25
	94	2017	292354	2.82187e+06	2.52951e+06	1.88125e+06	15.8649	3.0916e+06	14.9442	1	1	1	0	1	0	1	0.714286	1	1	0	1	1	0.8	1	0	1	1	1	1	1	1	1	0	0	0	1	1	1	1	0	1	1	1	0.75	1	0	0	1	0.5
	94	2018	590777	2.7784e+06	2.18763e+06	1.85227e+06	17.1566	3.34471e+06	15.0229	1	1	1	1	1	1	0	0.857143	1	1	1	0	1	0.8	1	0	0	1	1	0	1	0	1	0	0	1	0	1	1	1	1	0	1	0	0.55	0	1	0	0	0.25
	94	2019	790611	2.35788e+06	1.56727e+06	1.57192e+06	17.3302	3.12562e+06	14.9551	1	1	1	1	1	0	0	0.714286	1	1	0	0	1	0.6	1	1	0	1	1	0	0	1	1	0	0	0	1	1	1	1	1	0	1	0	0.6	0	0	0	0	0
	94	2020	582414	3.8254e+06	3.24298e+06	2.55026e+06	17.4289	4.37579e+06	15.2916	1	1	0	1	1	0	0	0.571429	1	0	1	0	1	0.6	1	1	0	1	1	1	1	1	1	0	0	1	1	1	1	1	1	1	1	0	0.8	1	1	0	1	0.75
	94	2021	1.59956e+06	2.45766e+06	858101	1.63844e+06	17.1449	4.02775e+06	15.2087	1	0	0	1	1	0	0	0.428571	1	0	0	0	1	0.4	1	1	0	1	1	1	1	1	1	1	1	1	1	1	0	0	0	0	1	0	0.7	1	1	0	0	0.5
	94	2022	300281	4.2948e+06	3.99452e+06	2.8632e+06	17.8442	4.5617e+06	15.3332	1	1	1	0	1	0	0	0.571429	1	0	1	1	1	0.8	1	1	0	1	1	1	0	1	0	1	0	1	0	1	0	0	1	1	1	0	0.6	0	0	0	1	0.25
	94	2023	383032	5.89135e+06	5.50832e+06	3.92757e+06	18.4154	6.22881e+06	15.6447	1	1	0	1	1	0	0	0.571429	1	0	0	1	0	0.4	1	1	1	1	1	1	0	1	1	1	1	1	1	1	1	1	1	0	1	0	0.85	1	0	0	0	0.25
C95	95	2008	900007	3.13788e+06	2.23787e+06	2.09192e+06	19.9855	4.00856e+06	15.2039	1	1	0	1	1	1	1	0.857143	0	0	0	1	0	0.2	1	0	1	1	1	0	0	1	1	1	1	1	0	1	1	1	1	1	1	0	0.75	1	0	0	1	0.5
	95	2009	962491	4.00789e+06	3.0454e+06	2.67193e+06	19.3661	4.93428e+06	15.4117	1	1	1	1	1	0	1	0.857143	0	1	1	0	0	0.4	1	0	1	1	0	0	1	1	1	1	0	1	1	1	1	1	1	0	1	1	0.75	0	0	0	0	0
	95	2010	355281	6.11151e+06	5.75623e+06	4.07434e+06	19.0603	6.41982e+06	15.6749	1	1	1	1	1	0	1	0.857143	1	0	0	0	0	0.2	1	1	1	1	1	0	0	1	1	1	1	0	1	1	1	1	1	1	1	1	0.85	0	0	0	1	0.25
	95	2011	739891	2.45299e+06	1.7131e+06	1.63533e+06	17.3815	3.16969e+06	14.9691	1	1	1	1	1	0	0	0.714286	1	0	1	0	0	0.4	1	1	1	1	1	1	0	1	1	0	0	1	1	1	1	0	1	0	1	1	0.75	1	0	1	0	0.5
	95	2012	934544	1.68576e+07	1.59231e+07	1.12384e+07	17.8515	1.76629e+07	16.687	1	1	1	1	1	0	0	0.714286	1	1	0	1	1	0.8	1	0	1	1	1	1	0	1	1	0	0	1	1	1	1	0	1	1	1	1	0.75	1	1	1	1	1
	95	2013	718268	2.5198e+06	1.80153e+06	1.67987e+06	19.9801	3.21455e+06	14.9832	1	1	1	1	1	1	0	0.857143	1	1	1	1	1	1	1	0	1	1	0	1	1	1	1	1	0	0	1	1	1	1	1	0	1	1	0.75	1	1	0	0	0.5
	95	2014	247895	2.93172e+06	2.68383e+06	1.95448e+06	17.3508	3.15652e+06	14.965	0	1	1	1	0	0	1	0.571429	1	1	0	0	1	0.6	1	0	0	1	0	1	1	1	1	1	0	1	1	1	1	1	0	1	1	1	0.75	1	1	0	1	0.75
	95	2015	246415	2.67421e+06	2.42779e+06	1.7828e+06	17.1774	2.89941e+06	14.88	1	1	1	0	1	0	1	0.714286	1	1	1	0	0	0.6	1	0	0	1	0	0	1	1	1	1	0	1	1	1	1	1	1	0	1	1	0.7	1	1	0	0	0.5
	95	2016	268358	4.60772e+06	4.33936e+06	3.07181e+06	17.004	4.84066e+06	15.3926	1	1	0	0	1	0	0	0.428571	1	1	0	1	1	0.8	1	1	0	1	0	0	1	0	0	1	0	0	1	1	1	1	1	0	0	0	0.5	1	1	0	0	0.5
	95	2017	726112	4.822e+06	4.09589e+06	3.21467e+06	16.8306	5.50781e+06	15.5217	1	1	0	0	1	0	0	0.428571	1	0	0	0	0	0.2	1	1	0	1	0	1	1	0	0	1	0	1	1	1	1	1	0	0	1	1	0.65	0	0	0	0	0
	95	2018	633829	6.19199e+06	5.55816e+06	4.12799e+06	18.4139	6.77624e+06	15.7289	1	1	1	0	1	0	0	0.571429	1	0	1	0	0	0.4	1	1	1	1	1	1	1	1	1	1	0	1	1	1	1	1	1	0	0	0	0.8	1	1	0	0	0.5
	95	2019	2.03497e+06	4.85665e+06	2.82168e+06	3.23777e+06	18.2978	6.84156e+06	15.7385	1	1	1	1	1	1	0	0.857143	0	1	0	1	1	0.6	1	1	1	1	1	1	1	1	1	1	0	0	0	1	1	1	1	1	0	1	0.8	0	0	0	1	0.25
	95	2020	791995	2.35038e+06	1.55838e+06	1.56692e+06	17.5489	3.11955e+06	14.9532	1	1	1	1	1	0	0	0.714286	1	0	0	1	0	0.4	1	1	1	1	1	1	0	0	1	0	0	1	1	0	0	1	1	0	0	0	0.55	0	0	0	0	0
	95	2021	466995	4.75034e+06	4.28335e+06	3.1669e+06	18.2435	5.17944e+06	15.4602	1	1	1	1	1	0	0	0.714286	1	0	0	0	1	0.4	1	1	1	1	1	1	1	0	1	0	0	0	0	0	0	0	1	1	0	1	0.55	1	1	0	1	0.75
	95	2022	692641	1.88879e+07	1.81953e+07	1.25919e+07	17.8134	1.94383e+07	16.7828	1	1	1	1	1	0	0	0.714286	1	1	1	1	1	1	1	1	0	1	1	1	0	1	1	0	0	0	1	0	1	0	1	0	1	0	0.55	0	0	0	0	0
	95	2023	485493	3.81854e+06	3.33305e+06	2.5457e+06	17.6534	4.27277e+06	15.2678	1	1	0	1	1	0	0	0.571429	0	0	0	0	0	0	1	0	0	1	1	1	1	1	1	1	0	0	1	0	1	1	1	0	1	1	0.7	1	1	0	0	0.5
C96	96	2008	428546	8.5861e+06	8.15755e+06	5.72407e+06	16.7978	8.94916e+06	16.0071	1	1	0	1	1	0	0	0.571429	1	1	1	0	1	0.8	1	0	0	1	0	1	1	1	1	1	0	0	0	1	1	1	1	1	1	0	0.65	0	0	0	1	0.25
	96	2009	490644	2.54841e+06	2.05777e+06	1.69894e+06	15.5806	3.01698e+06	14.9198	1	1	0	1	1	1	0	0.714286	1	0	0	1	0	0.4	1	1	0	1	0	0	0	1	1	1	0	1	1	1	1	1	1	1	1	1	0.75	1	0	0	1	0.5
	96	2010	622898	1.75847e+07	1.69618e+07	1.17232e+07	15.8676	1.80754e+07	16.7101	1	1	1	0	1	1	1	0.857143	1	0	1	1	0	0.6	1	1	1	1	1	0	0	1	1	0	0	0	1	1	1	1	1	0	1	0	0.65	1	1	0	0	0.5
	96	2011	511770	3.3916e+06	2.87983e+06	2.26106e+06	15.7658	3.87501e+06	15.1701	1	1	1	1	1	1	1	1	0	0	0	0	0	0	1	1	1	1	0	1	1	1	1	0	1	0	1	1	1	1	0	1	1	1	0.8	1	1	0	1	0.75
	96	2012	259206	5.10238e+06	4.84318e+06	3.40159e+06	15.1404	5.32264e+06	15.4875	1	1	1	0	1	0	1	0.714286	1	0	1	1	0	0.6	1	1	0	1	1	1	0	1	1	1	1	0	1	1	1	1	0	1	1	0	0.75	0	0	0	1	0.25
	96	2013	257154	4.78083e+06	4.52368e+06	3.18722e+06	15.366	5.00139e+06	15.4252	1	1	1	1	1	0	0	0.714286	1	1	0	1	1	0.8	1	0	1	1	1	1	1	1	1	0	1	0	1	1	1	1	1	1	0	1	0.8	1	0	0	1	0.5
	96	2014	252564	2.49448e+06	2.24191e+06	1.66298e+06	15.375	2.72709e+06	14.8187	1	0	1	1	1	0	0	0.571429	1	0	0	1	0	0.4	1	0	1	1	1	1	0	1	1	1	0	0	0	1	0	1	1	1	0	0	0.6	1	1	0	1	0.75
	96	2015	547925	3.40513e+06	2.85721e+06	2.27009e+06	15.5999	3.92434e+06	15.1827	1	1	1	0	1	0	0	0.571429	1	1	1	1	0	0.8	1	1	1	0	1	1	1	0	1	0	1	1	1	1	0	1	1	1	1	1	0.8	0	0	0	1	0.25
	96	2016	713133	2.67693e+06	1.9638e+06	1.78462e+06	15.8248	3.36544e+06	15.0291	1	1	0	1	1	0	0	0.571429	1	1	0	0	0	0.4	1	1	1	0	1	1	0	0	0	0	1	0	0	1	1	1	1	1	0	0	0.55	0	0	0	1	0.25
	96	2017	1.84799e+06	2.55264e+06	704656	1.70176e+06	16.0497	4.36867e+06	15.29	1	1	0	1	1	0	1	0.714286	1	1	0	1	1	0.8	1	1	1	1	1	1	1	1	0	0	1	0	1	1	1	1	1	1	1	1	0.85	1	0	0	1	0.5
	96	2018	1.07094e+06	2.67169e+06	1.60075e+06	1.78112e+06	16.1685	3.71544e+06	15.128	1	1	1	1	1	1	0	0.857143	0	1	1	0	0	0.4	1	0	1	1	1	1	1	1	1	0	0	1	0	1	1	1	1	1	0	1	0.75	0	0	0	1	0.25
	96	2019	464352	4.8558e+06	4.39145e+06	3.2372e+06	16.6875	5.28151e+06	15.4797	1	1	1	1	1	0	0	0.714286	1	0	0	1	0	0.4	1	0	1	1	1	0	0	1	0	1	1	0	1	1	1	1	1	0	1	0	0.65	0	0	0	0	0
	96	2020	489266	9.42886e+06	8.9396e+06	6.28591e+06	16.7881	9.84609e+06	16.1026	1	1	0	1	1	1	0	0.714286	1	1	0	0	1	0.6	1	1	1	1	1	0	1	0	1	0	1	0	0	1	1	1	1	1	1	1	0.75	1	1	0	1	0.75
	96	2021	483426	1.1604e+07	1.11206e+07	7.73599e+06	16.8383	1.19996e+07	16.3004	1	1	1	1	1	0	0	0.714286	1	1	1	1	1	1	1	0	1	1	1	1	0	0	1	1	1	0	1	1	1	1	1	1	1	1	0.8	1	1	0	1	0.75
	96	2022	411214	7.06858e+06	6.65737e+06	4.71239e+06	16.3945	7.42546e+06	15.8204	1	1	1	1	1	1	1	1	1	1	0	1	1	0.8	1	1	1	1	0	1	0	1	1	0	0	0	0	1	1	1	1	0	1	1	0.65	0	0	0	0	0
	96	2023	678179	7.05491e+06	6.37673e+06	4.70328e+06	16.9816	7.67692e+06	15.8537	0	1	1	1	1	0	1	0.714286	1	0	0	1	0	0.4	1	0	1	1	1	1	1	1	1	0	1	0	1	1	1	1	1	0	1	1	0.8	0	1	1	0	0.5
C97	97	2008	794830	9.22531e+06	8.43048e+06	6.15021e+06	15.3153	9.94736e+06	16.1128	1	1	0	1	1	0	0	0.571429	0	1	1	0	1	0.6	1	1	1	1	1	1	0	1	0	0	0	1	0	1	1	1	1	1	1	1	0.75	1	0	1	1	0.75
	97	2009	747225	4.66484e+06	3.91762e+06	3.1099e+06	14.5678	5.37275e+06	15.4969	1	1	0	1	1	0	0	0.571429	1	0	0	0	0	0.2	1	0	0	1	1	1	1	1	0	1	0	1	1	1	1	1	0	1	0	0	0.65	1	1	0	1	0.75
	97	2010	367137	4.84088e+06	4.47374e+06	3.22725e+06	14.52	5.17019e+06	15.4584	1	1	1	0	1	1	0	0.714286	1	1	0	1	1	0.8	1	0	0	0	1	1	1	1	1	0	0	1	0	1	1	1	1	0	0	0	0.55	0	0	0	0	0
	97	2011	365440	4.34923e+06	3.98379e+06	2.89948e+06	16.3654	4.68042e+06	15.3589	1	1	1	1	0	0	0	0.571429	1	1	1	1	1	1	1	0	1	0	1	1	0	1	1	0	0	1	1	1	0	1	1	1	1	0	0.65	0	0	0	1	0.25
	97	2012	380088	8.95335e+06	8.57326e+06	5.9689e+06	16.2539	9.26564e+06	16.0418	1	1	1	1	1	1	1	1	1	1	0	1	1	0.8	1	1	1	1	1	1	1	1	1	1	0	1	0	1	0	1	0	1	1	0	0.75	1	0	0	1	0.5
	97	2013	260209	3.59253e+06	3.33232e+06	2.39502e+06	16.0634	3.82475e+06	15.157	1	1	0	1	1	0	1	0.714286	1	0	0	1	0	0.4	1	1	1	1	1	1	1	0	1	0	1	1	1	1	1	1	1	0	1	0	0.8	0	0	0	0	0
	97	2014	676539	9.44403e+06	8.76749e+06	6.29602e+06	15.5783	1.00471e+07	16.1228	1	1	0	0	1	1	0	0.571429	0	0	1	0	0	0.2	1	1	1	1	1	0	1	0	1	0	1	1	0	0	1	1	1	1	0	0	0.65	1	1	0	1	0.75
	97	2015	1.48957e+06	2.72636e+06	1.23679e+06	1.81757e+06	16.5768	4.1853e+06	15.2471	1	1	0	1	1	0	0	0.571429	0	0	0	1	0	0.2	1	1	1	1	1	0	0	1	1	1	0	1	1	0	0	0	1	0	0	0	0.55	0	0	0	0	0
	97	2016	858121	4.83036e+06	3.97224e+06	3.22024e+06	17.5753	5.64716e+06	15.5467	1	1	0	1	1	1	0	0.714286	1	1	0	0	1	0.6	1	1	1	1	1	1	1	1	1	1	1	1	0	1	0	0	0	1	1	0	0.75	1	0	0	1	0.5
	97	2017	430382	7.08584e+06	6.65546e+06	4.7239e+06	18.5738	7.46163e+06	15.8253	1	1	1	0	1	0	1	0.714286	1	1	0	1	1	0.8	1	1	0	1	1	1	1	0	1	1	1	1	1	1	1	1	1	0	0	1	0.8	1	1	0	0	0.5
	97	2018	475181	9.4708e+06	8.99562e+06	6.31386e+06	15.4574	9.87373e+06	16.1054	1	1	0	1	1	0	1	0.714286	1	0	1	1	0	0.6	1	0	0	1	1	1	0	0	1	1	1	1	0	0	1	1	1	1	1	1	0.7	1	0	0	1	0.5
	97	2019	746270	1.18472e+07	1.1101e+07	7.89816e+06	15.5565	1.2502e+07	16.3414	1	1	0	1	1	0	0	0.571429	1	1	0	0	0	0.4	1	0	0	1	1	1	1	1	1	1	0	0	1	0	1	1	1	1	1	1	0.75	1	1	0	1	0.75
	97	2020	391329	1.33529e+07	1.29616e+07	8.90193e+06	15.5513	1.36444e+07	16.4288	1	1	1	0	1	0	0	0.571429	0	1	0	1	1	0.6	1	1	1	1	1	1	1	1	1	1	1	1	0	0	1	1	1	0	1	1	0.85	1	0	0	0	0.25
	97	2021	711320	9.50714e+06	8.79582e+06	6.33809e+06	16.0786	1.01442e+07	16.1324	1	1	1	1	1	1	0	0.857143	1	1	1	1	1	1	1	0	1	1	1	1	0	1	1	0	0	1	1	1	0	1	1	1	1	1	0.75	0	0	0	1	0.25
	97	2022	317534	1.44665e+07	1.4149e+07	9.64433e+06	16.0955	1.46766e+07	16.5018	1	1	0	1	1	0	0	0.571429	0	0	0	0	0	0	1	0	1	1	1	1	1	1	1	0	1	0	0	1	0	1	1	1	1	1	0.75	0	0	0	1	0.25
	97	2023	745273	4.6443e+06	3.89903e+06	3.0962e+06	15.8711	5.35042e+06	15.4927	1	0	1	0	1	0	1	0.571429	1	1	0	1	0	0.6	1	1	1	1	0	1	0	1	1	1	1	1	1	1	1	1	1	0	1	1	0.85	1	1	0	0	0.5
C98	98	2008	508017	4.82313e+06	4.31512e+06	3.21542e+06	15.4951	5.29243e+06	15.4818	1	1	0	1	1	0	1	0.714286	1	0	1	1	0	0.6	1	1	1	1	1	1	1	1	1	1	0	1	0	1	1	1	1	1	1	1	0.9	0	0	0	1	0.25
	98	2009	506883	5.00789e+06	4.501e+06	3.33859e+06	15.3124	5.47471e+06	15.5156	1	1	1	1	1	0	0	0.714286	1	1	0	1	1	0.8	1	1	1	1	1	0	1	1	0	0	1	0	1	1	1	1	1	1	1	1	0.8	1	1	1	1	1
	98	2010	237256	9.95597e+06	9.71871e+06	6.63731e+06	14.8894	1.01192e+07	16.1299	1	1	1	1	1	0	1	0.857143	1	1	0	1	1	0.8	1	1	1	1	1	0	0	1	0	1	1	1	0	1	1	1	1	0	1	1	0.75	0	0	0	0	0
	98	2011	818375	3.56075e+06	2.74238e+06	2.37384e+06	14.992	4.34732e+06	15.2851	1	1	0	1	1	0	0	0.571429	1	0	1	1	1	0.8	1	1	1	1	1	1	1	1	1	1	0	1	0	1	1	1	1	1	0	1	0.85	1	0	0	1	0.5
	98	2012	746457	9.42222e+06	8.67576e+06	6.28148e+06	17.0637	1.00948e+07	16.1275	1	1	0	1	1	1	1	0.857143	1	0	0	0	1	0.4	1	0	1	1	1	0	1	1	1	1	1	1	0	1	1	1	1	0	1	0	0.75	0	1	0	0	0.25
	98	2013	838341	2.75403e+06	1.91569e+06	1.83602e+06	17.0637	3.56628e+06	15.087	1	1	1	1	1	0	0	0.714286	1	1	0	1	0	0.6	1	0	1	1	1	1	0	1	0	1	0	1	0	1	1	1	0	1	0	0	0.6	1	1	0	1	0.75
	98	2014	333226	4.83007e+06	4.49684e+06	3.22005e+06	15.0098	5.12579e+06	15.4498	1	1	0	0	1	0	0	0.428571	0	0	0	0	0	0	1	0	1	0	1	0	1	1	0	0	1	0	0	0	1	1	1	0	1	0	0.5	0	0	0	0	0
	98	2015	665296	4.86194e+06	4.19665e+06	3.24129e+06	15.0072	5.48709e+06	15.5179	1	1	1	1	1	0	0	0.714286	1	1	0	1	1	0.8	1	1	1	0	1	0	1	1	1	0	0	1	0	0	1	1	1	1	1	0	0.65	0	0	0	1	0.25
	98	2016	627405	3.12437e+07	3.06163e+07	2.08291e+07	15.0045	3.16396e+07	17.2699	1	1	0	1	1	1	0	0.714286	1	0	1	0	0	0.4	1	0	1	1	0	1	1	0	1	1	1	1	0	1	1	1	1	1	1	0	0.75	0	0	0	1	0.25
	98	2017	1.36294e+06	7.02391e+06	5.66097e+06	4.68261e+06	15.0018	8.32593e+06	15.9349	1	1	0	0	1	0	0	0.428571	0	0	0	0	0	0	1	1	1	1	0	0	0	0	1	1	0	1	0	1	1	1	1	0	1	0	0.6	1	1	0	0	0.5
	98	2018	724965	9.67072e+06	8.94576e+06	6.44715e+06	15.7763	1.03202e+07	16.1496	0	1	0	1	1	0	0	0.428571	1	0	1	1	1	0.8	1	1	1	1	1	0	1	1	1	0	1	1	0	1	1	1	0	1	1	0	0.75	1	1	0	1	0.75
	98	2019	1.92829e+06	9.92322e+06	7.99493e+06	6.61548e+06	15.6759	1.17654e+07	16.2807	1	1	1	0	0	0	0	0.428571	1	1	0	0	0	0.4	1	1	1	1	0	1	1	1	1	0	0	0	1	1	1	0	1	0	1	1	0.7	1	1	1	0	0.75
	98	2020	1.36274e+06	7.17961e+06	5.81688e+06	4.78641e+06	15.7023	8.4803e+06	15.9533	1	1	1	0	1	0	0	0.571429	1	0	1	0	1	0.6	1	1	1	1	0	0	0	1	1	0	1	1	0	1	1	0	1	1	1	1	0.7	0	0	1	1	0.5
	98	2021	327096	4.67397e+06	4.34687e+06	3.11598e+06	15.7251	4.96474e+06	15.4179	1	1	0	0	1	0	1	0.571429	1	1	0	1	1	0.8	1	0	1	1	0	1	1	1	1	0	1	1	1	1	1	0	1	1	1	1	0.8	1	1	1	1	1
	98	2022	735944	2.62629e+06	1.89034e+06	1.75086e+06	15.6714	3.33781e+06	15.0208	1	1	1	0	1	0	0	0.571429	0	0	1	1	1	0.6	1	1	1	1	0	1	0	1	1	0	0	1	0	1	1	0	0	0	0	1	0.55	1	1	1	0	0.75
	98	2023	1.44954e+06	2.59074e+06	1.1412e+06	1.72716e+06	15.5195	4.01093e+06	15.2045	1	1	1	1	1	0	0	0.714286	1	0	1	1	1	0.8	1	1	1	1	0	1	1	1	0	0	1	1	1	1	0	1	1	1	1	1	0.8	1	1	1	1	1
[truncated: 5 more columns]
